# Supplementary material for: Investigating Both Mucosal Immunity and Microbiota in Response to Gut Enteritis in Yellowtail Kingfish
Source: Microorganisms. 2020 Aug 20;8(9):1267. doi: 10.3390/microorganisms8091267 (PMC7565911; doi:10.3390/microorganisms8091267)
Supplement: Supplementary file 1 [file microorganisms-08-01267-s001.zip]

Archive with 4 entries (4 files):
- Supplementary figures.docx
- __MACOSX/._Supplementary figures.docx
- Supplementary tables.xlsx
- __MACOSX/._Supplementary tables.xlsx
