# Supplementary material for: Investigating Both Mucosal Immunity and Microbiota in Response to Gut Enteritis in Yellowtail Kingfish
Source: Microorganisms. 2020 Aug 20;8(9):1267. doi: 10.3390/microorganisms8091267 (PMC7565911; doi:10.3390/microorganisms8091267)
Supplement: Supplementary file 1 [file microorganisms-08-01267-s001.zip › Supplementary tables.xlsx]

## Sheet: Table S1
Number of RNA-seq reads retained for analysis following each step of the bioinformatic pipeline.
Samples	No raw reads	No reads after trimming	% removed reads	No reads after sortmerna	%rRNA reads	%mapped to S.dumerili genome
102_GtE	91185870	68556885	24.8163	55705490	18.3	82.36
102_SkE	51316027	33713688	34.3018	20109947	40.35	76.72
104_GtE	44134899	30415757	31.0846	2.02067e+07	33.56	82.59
104_SkE	34169519	20509730	39.9765	18384055	10.36	77.15
107_GtE	37306875	24632320	33.9738	1.21002e+07	50.88	82.78
107_SkE	53412301	36916023	30.8848	34261653	7.19	77.17
117_GtL	46686107	35171868	24.6631	13606152	61.32	82.15
117_SkL	87990262	51428350	41.5522	18777334	63.49	77.59
119_GtL	48218445	34619043	28.2037	1.94571e+07	43.8	81.43
119_SkL	72217415	49927745	30.8647	33753214	32.4	76.35
120_GtL	63725066	41292444	35.2022	7.64503e+06	81.49	82.32
120_SkL	73999055	45064613	39.1011	3.31076e+07	26.53	79.18
121_GtH	77151717	59798281	22.4926	3.82293e+07	36.07	79.32
121_SkH	70705339	49253111	30.3403	4.70999e+07	4.37	79.92
123_GtH	55814640	38816850	30.454	2.83418e+07	26.99	82.77
123_SkH	59039354	34330006	41.8523	33065344	3.68	80.22
127_GtH	51831209	35713204	31.0971	1.89685e+07	46.89	77.97
127_SkH	45963994	25583649	44.3398	2.35775e+07	7.84	75.88
Average	5.91593e+07	3.97635e+07		2.64665e+07	33.0839	79.6594
Stdev	1.65603e+07	1.24085e+07		1.25272e+07	22.4413	2.49643
Sum	1064868094	715743567		476396797

## Sheet: Table S2
Differential abundant ASVs found in the gut microbiota of fish at the early stage of the disease when compared to healthy fish.
ASV_id	baseMean	log2FoldChange	lfcSE	stat	pvalue	padj	Kingdom	Phylum	Class	Order	Family	Genus	Species
2135620dbbd31d42cc08c1785dd70cdf	61.7106	-8.97991	2.26051	-3.97252	7.1116e-05	0.0035558	Bacteria	Bacteroidetes	Bacteroidia	Sphingobacteriales	Sphingobacteriaceae	Pedobacter	NA
1862e5a2048df5d940db66e0a1996141	41.1847	-8.42574	2.42608	-3.47298	0.000514706	0.0205882	Bacteria	Proteobacteria	Alphaproteobacteria	Sphingomonadales	Sphingomonadaceae	Altererythrobacter	NA
4842e18da8d7702b740f51ba61a67318	600.472	-4.90459	1.5065	-3.25563	0.00113142	0.0410865	Bacteria	Proteobacteria	Gammaproteobacteria	Vibrionales	Vibrionaceae	Photobacterium	Photobacterium phosphoreum
17d6cb5eaa54401295e8533db71ceaa3	170.133	-9.14581	2.62398	-3.48547	0.000491278	0.0205882	Bacteria	Proteobacteria	Gammaproteobacteria	NA	NA	NA	NA
5e6d05c333f85cc75a81342bd7d442cf	152.577	-7.21875	2.23406	-3.23123	0.0012326	0.0410865	Bacteria	Proteobacteria	Gammaproteobacteria	Vibrionales	Vibrionaceae	Photobacterium	NA
00d8717efebb1b77d900baea6e4e9a2a	17.1774	-24.3603	3.60395	-6.75935	1.38615e-11	1.2619e-09	Bacteria	Proteobacteria	Gammaproteobacteria	Vibrionales	Vibrionaceae	Photobacterium	NA
d5492258c7baddb7cc97114eb3a735cd	30.7389	-24.9618	3.60094	-6.93204	4.14804e-12	5.53072e-10	Bacteria	Proteobacteria	Gammaproteobacteria	Vibrionales	Vibrionaceae	Aliivibrio	NA
b076336a727ba887e08526a955f7e2e8	25.7197	-25.1952	3.60168	-6.99539	2.64514e-12	5.29028e-10	Bacteria	Proteobacteria	Gammaproteobacteria	Vibrionales	Vibrionaceae	Aliivibrio	NA
81ef156f74f43adca349879dc65d2c83	20.4569	-24.1082	3.60284	-6.69144	2.20984e-11	1.47323e-09	Bacteria	Proteobacteria	Gammaproteobacteria	Vibrionales	Vibrionaceae	Aliivibrio	NA
c8db1fef68b8a43e8d3ed0b21cea6fed	45.8807	-25.7509	3.59967	-7.1537	8.44691e-13	3.37877e-10	Bacteria	Proteobacteria	Gammaproteobacteria	Vibrionales	Vibrionaceae	Aliivibrio	NA
e2170dad080ba91cbfb6aada2c7031a0	5300.42	-6.29963	1.31532	-4.78943	1.67258e-06	9.55762e-05	Bacteria	Proteobacteria	Gammaproteobacteria	Vibrionales	Vibrionaceae	Photobacterium	NA
be76d43b6e36f83dda3f4133dc214754	13.8649	-24.3046	3.60571	-6.7406	1.57738e-11	1.2619e-09	Bacteria	Proteobacteria	Gammaproteobacteria	Thiomicrospirales	Thiomicrospiraceae	endosymbionts	NA

## Sheet: Table S3
Differential abundant ASVs found in the gut microbiota of fish at the late stage of the disease when compared to healthy fish.
ASV_id	baseMean	log2FoldChange	lfcSE	stat	pvalue	padj	Kingdom	Phylum	Class	Order	Family	Genus	Species
4842e18da8d7702b740f51ba61a67318	600.472	-5.86869	1.53849	-3.81459	0.000136407	0.00606255	Bacteria	Proteobacteria	Gammaproteobacteria	Vibrionales	Vibrionaceae	Photobacterium	Photobacterium phosphoreum
17d6cb5eaa54401295e8533db71ceaa3	170.133	-9.64587	2.68791	-3.58861	0.000332447	0.0132979	Bacteria	Proteobacteria	Gammaproteobacteria	NA	NA	NA	NA
d6e0862af4e38b3b50e2cc737251faf6	12.4718	-24.9449	3.41761	-7.29893	2.90061e-13	1.65749e-11	Bacteria	Proteobacteria	Gammaproteobacteria	NA	NA	NA	NA
5e6d05c333f85cc75a81342bd7d442cf	152.577	-8.07763	2.2925	-3.5235	0.000425889	0.0154869	Bacteria	Proteobacteria	Gammaproteobacteria	Vibrionales	Vibrionaceae	Photobacterium	NA
00d8717efebb1b77d900baea6e4e9a2a	17.1774	-27.5363	3.67976	-7.48317	7.25484e-14	5.80387e-12	Bacteria	Proteobacteria	Gammaproteobacteria	Vibrionales	Vibrionaceae	Photobacterium	NA
d5492258c7baddb7cc97114eb3a735cd	30.7389	-39.0203	3.67681	-10.6125	2.60557e-26	5.21115e-24	Bacteria	Proteobacteria	Gammaproteobacteria	Vibrionales	Vibrionaceae	Aliivibrio	NA
b076336a727ba887e08526a955f7e2e8	25.7197	-27.3769	3.67753	-7.44437	9.74079e-14	6.49386e-12	Bacteria	Proteobacteria	Gammaproteobacteria	Vibrionales	Vibrionaceae	Aliivibrio	NA
81ef156f74f43adca349879dc65d2c83	20.4569	-40.4804	3.67868	-11.0041	3.65272e-28	1.46109e-25	Bacteria	Proteobacteria	Gammaproteobacteria	Vibrionales	Vibrionaceae	Aliivibrio	NA
c8db1fef68b8a43e8d3ed0b21cea6fed	45.8807	-29.273	3.67556	-7.96422	1.66267e-15	1.66267e-13	Bacteria	Proteobacteria	Gammaproteobacteria	Vibrionales	Vibrionaceae	Aliivibrio	NA
e2170dad080ba91cbfb6aada2c7031a0	5300.42	-7.92346	1.34296	-5.90002	3.63468e-09	1.81734e-07	Bacteria	Proteobacteria	Gammaproteobacteria	Vibrionales	Vibrionaceae	Photobacterium	NA
be76d43b6e36f83dda3f4133dc214754	13.8649	-29.8142	3.68148	-8.09843	5.56744e-16	7.42326e-14	Bacteria	Proteobacteria	Gammaproteobacteria	Thiomicrospirales	Thiomicrospiraceae	endosymbionts	NA

## Sheet: Table S4
Differential abundant ASVs found in the gut microbiota of fish at the late stage of the disease when compared to fish at the early stage of the disease.
ASV_Id	baseMean	log2FoldChange	lfcSE	stat	pvalue	padj	Kingdom	Phylum	Class	Order	Family	Genus	Species
d6e0862af4e38b3b50e2cc737251faf6	12.4718	-18.9477	3.2871	-5.76428	8.20062e-09	3.28025e-06	Bacteria	Proteobacteria	Gammaproteobacteria	NA	NA	NA	NA

## Sheet: Table S5
Differential abundant ASVs found in the skin microbiota of fish at the early stage of the disease when compared to healthy fish.
ASV_id	baseMean	log2FoldChange	lfcSE	stat	pvalue	padj	Kingdom	Phylum	Class	Order	Family	Genus	Species
af1f2e59fe459342f283e9b4de152183	4.85632	-5.57225	1.20041	-4.64196	3.45126e-06	0.000261665	Bacteria	Spirochaetes	Leptospirae	Leptospirales	Leptospiraceae	Turneriella	uncultured marine bacterium
e79a9e962651a2c20c24b90dd040b4c6	10.1943	-5.62443	1.26551	-4.44441	8.81328e-06	0.000568178	Bacteria	Fusobacteria	Fusobacteriia	Fusobacteriales	Leptotrichiaceae	uncultured	uncultured Fusobacterium sp.
a713278facfda956576d93f0ebab0918	5.07087	-5.51368	1.19222	-4.6247	3.75133e-06	0.000280225	Bacteria	Cyanobacteria	Oxyphotobacteria	NA	NA	NA	NA
cf627b031699e77a69a5cb3884b91ba4	91.9755	-5.70424	0.760746	-7.49822	6.46922e-14	4.4688e-11	Bacteria	Cyanobacteria	Oxyphotobacteria	Synechococcales	Cyanobiaceae	Cyanobium PCC-6307	NA
86b86d3e4f1d660a9e0a83a5b52e4515	52.4718	-7.05833	0.853655	-8.26836	1.35819e-16	1.68877e-13	Bacteria	Cyanobacteria	Oxyphotobacteria	Synechococcales	Cyanobiaceae	NA	NA
8faa91e7766e3e88b6eba33f49a6a3de	46.8342	-7.1074	0.998864	-7.11548	1.11524e-12	4.0785e-10	Bacteria	Cyanobacteria	Oxyphotobacteria	Synechococcales	Cyanobiaceae	NA	NA
8cac6dea7eabac0e3c839311192c859c	39.8527	-7.14513	1.08736	-6.57109	4.99489e-11	1.29389e-08	Bacteria	Cyanobacteria	Oxyphotobacteria	Synechococcales	Cyanobiaceae	Synechococcus CC9902	NA
1440c1f643b7cb5fda8b4d92c6e86e24	52.2467	-9.76265	1.04616	-9.33188	1.04005e-20	3.23301e-17	Bacteria	Cyanobacteria	Oxyphotobacteria	Synechococcales	Cyanobiaceae	Synechococcus CC9902	NA
330b7257321e950320ffce6d65abba6f	6.61904	-6.78418	2.00446	-3.38454	0.000712974	0.0259214	Bacteria	Cyanobacteria	Oxyphotobacteria	Synechococcales	Cyanobiaceae	Synechococcus CC9902	NA
b2c4f9c1885b68975043b0cddc5b94f5	62.8832	-2.66671	0.518703	-5.14112	2.73111e-07	2.78349e-05	Bacteria	Cyanobacteria	Oxyphotobacteria	Synechococcales	Cyanobiaceae	Synechococcus CC9902	NA
e9e5e56952cea1538b6d2f56c88fe28d	16.1724	-8.20011	1.1977	-6.84656	7.56478e-12	2.61279e-09	Bacteria	Cyanobacteria	Oxyphotobacteria	Synechococcales	Cyanobiaceae	Synechococcus CC9902	NA
f5c2b41fd2dbfe46432f3132d42976a8	33.2017	-3.3854	0.645673	-5.24321	1.57806e-07	1.81524e-05	Bacteria	Bacteroidetes	Rhodothermia	Balneolales	Balneolaceae	Balneola	uncultured bacterium
114796eaea0bdf8c590d8f739e930050	7.50355	-2.74131	0.813553	-3.36955	0.000752899	0.0270565	Bacteria	Bacteroidetes	Bacteroidia	NA	NA	NA	NA
b8437eb5b096759f78fcafc7e9146f7f	6.9577	-6.09328	1.22615	-4.96943	6.71511e-07	6.23102e-05	Bacteria	Bacteroidetes	Bacteroidia	Sphingobacteriales	NS11-12 marine group	uncultured Bacteroidetes bacterium	uncultured Bacteroidetes bacterium
a6e396e351255984deb68194f3fa5557	172.859	-6.07635	1.74337	-3.4854	0.000491396	0.0189977	Bacteria	Bacteroidetes	Bacteroidia	Flavobacteriales	Flavobacteriaceae	unclassified_Flavobacteriaceae	NA
71f2d0ab4a6d358395255c8c9b036d82	206.252	-5.96283	1.52919	-3.89935	9.64501e-05	0.00465097	Bacteria	Bacteroidetes	Bacteroidia	Flavobacteriales	Flavobacteriaceae	unclassified_Flavobacteriaceae	NA
9242811c1eab93b619389e1cc1aea116	120.003	-6.30048	1.79652	-3.50704	0.000453124	0.0177174	Bacteria	Bacteroidetes	Bacteroidia	Flavobacteriales	Flavobacteriaceae	unclassified_Flavobacteriaceae	NA
0eb737e4192902902ed7697a0c3b1dfa	231.579	5.41436	1.43861	3.7636	0.000167484	0.00754529	Bacteria	Bacteroidetes	Bacteroidia	Flavobacteriales	Flavobacteriaceae	unclassified_Flavobacteriaceae	NA
a44ad305f452422e6caee075a508105c	6027.92	4.6621	1.0085	4.62279	3.78622e-06	0.000280225	Bacteria	Bacteroidetes	Bacteroidia	Flavobacteriales	Flavobacteriaceae	unclassified_Flavobacteriaceae	unclassified_Flavobacteriaceae
80d09875054a47a65f5daa035823dc2e	6.09454	-5.04007	1.42725	-3.53132	0.000413487	0.0163735	Bacteria	Bacteroidetes	Bacteroidia	Flavobacteriales	Cryomorphaceae	uncultured	NA
a3bfece3345d3a16a1c10cc9002cf71a	2.3167	-5.04431	1.38762	-3.63522	0.000277743	0.0115115	Bacteria	Bacteroidetes	Bacteroidia	Flavobacteriales	Flavobacteriaceae	Polaribacter 1	uncultured marine bacterium
0ebfb090df26561c3222a1fe68d4035a	15.6251	-6.01023	0.947491	-6.34332	2.24873e-10	4.99298e-08	Bacteria	Bacteroidetes	Bacteroidia	Flavobacteriales	Cryomorphaceae	uncultured	unidentified marine eubacterium
6e6da1eb3746540e05191d3f460b2be2	3.09967	-4.51066	1.35894	-3.31926	0.000902567	0.0318822	Bacteria	Bacteroidetes	Bacteroidia	Flavobacteriales	NS7 marine group	uncultured organism	uncultured organism
fa0f600ad9721d72ce5250f164be229c	3.08472	-5.58733	1.61231	-3.46543	0.00052939	0.0200684	Bacteria	Bacteroidetes	Bacteroidia	Flavobacteriales	NS7 marine group	uncultured bacterium	uncultured bacterium
5073c2e43ffdecb2582995a7ee97df57	4.48056	-5.6936	1.44562	-3.93853	8.19817e-05	0.00404508	Bacteria	Bacteroidetes	Bacteroidia	Flavobacteriales	NS7 marine group	uncultured marine bacterium	uncultured marine bacterium
e29b76c06ae7282e0162f4fd598cf95d	20.8631	-4.35677	0.834671	-5.21975	1.7917e-07	1.96638e-05	Bacteria	Bacteroidetes	Bacteroidia	Flavobacteriales	NS7 marine group	NA	NA
c99f0997dc2a84c95f12a06ec9cf1526	6.68194	-5.56329	1.04885	-5.30421	1.13164e-07	1.37949e-05	Bacteria	Bacteroidetes	Bacteroidia	Flavobacteriales	NS9 marine group	NA	NA
8eea45d3959e7ea49d0edec2e8a371a6	6.42026	-5.37105	1.10272	-4.87073	1.11187e-06	9.4692e-05	Bacteria	Bacteroidetes	Bacteroidia	Flavobacteriales	NS9 marine group	uncultured marine bacterium	uncultured marine bacterium
5046c26c884c2f0c1bbc32043ad8f986	10.697	-4.75406	1.29789	-3.66292	0.000249353	0.010618	Bacteria	Bacteroidetes	Bacteroidia	Flavobacteriales	NS9 marine group	uncultured Flavobacteriales bacterium	uncultured Flavobacteriales bacterium
22c488fb052c9e837e1ad53b31cc4c5f	26.3237	-4.32305	0.773709	-5.58744	2.30447e-08	3.41728e-06	Bacteria	Bacteroidetes	Bacteroidia	Flavobacteriales	NS9 marine group	uncultured Flavobacteriales bacterium	uncultured Flavobacteriales bacterium
c3a81e6f081b015a32e13bd1e2aa3ef6	7.97509	-5.97659	1.19257	-5.01153	5.39996e-07	5.24113e-05	Bacteria	Bacteroidetes	Bacteroidia	Flavobacteriales	NS9 marine group	NA	NA
44dadf7ee7f2286b36bbe20a0e4e657c	3.27841	-4.83725	1.27962	-3.78022	0.000156688	0.00726961	Bacteria	Bacteroidetes	Bacteroidia	Flavobacteriales	Crocinitomicaceae	Fluviicola	uncultured Flavobacterium sp.
bd1c3e4e13d0df6e59887d51157aa5b8	18.2217	-3.72507	0.743718	-5.00871	5.47971e-07	5.24113e-05	Bacteria	Bacteroidetes	Bacteroidia	Flavobacteriales	Crocinitomicaceae	Fluviicola	NA
0f53d60a8af3763e33edc296171b6fc6	26.7058	-8.61349	1.09829	-7.84261	4.41289e-15	3.91928e-12	Bacteria	Bacteroidetes	Bacteroidia	Flavobacteriales	Cryomorphaceae	uncultured	uncultured Sphingobacterium sp. EB080_L08E11
486ad728b6e1331ad96dbed64701be9b	7.30665	-6.01919	1.1487	-5.23999	1.60589e-07	1.81524e-05	Bacteria	Bacteroidetes	Bacteroidia	Flavobacteriales	Crocinitomicaceae	Crocinitomix	uncultured Flavobacterium sp.
0737772f0183adc07865fa6b1c0afaf0	7.43113	-6.48868	1.33189	-4.87178	1.106e-06	9.4692e-05	Bacteria	Bacteroidetes	Bacteroidia	Flavobacteriales	Cryomorphaceae	uncultured	uncultured marine microorganism
17aca0dd8289465f8db9d4ba52e63865	6.97644	-6.89785	1.32673	-5.19915	2.00201e-07	2.14595e-05	Bacteria	Bacteroidetes	Bacteroidia	Flavobacteriales	Cryomorphaceae	uncultured	uncultured marine microorganism
cc367a57729b1e4aff99113c6dd5974e	101.548	-26.1243	3.34555	-7.80865	5.7803e-15	4.49201e-12	Bacteria	Bacteroidetes	Bacteroidia	Flavobacteriales	Flavobacteriaceae	unclassified_Flavobacteriaceae	NA
0de51fa07fae15109f5c99e56708e404	801.879	-13.0872	1.77761	-7.36227	1.80805e-13	9.36718e-11	Bacteria	Bacteroidetes	Bacteroidia	Flavobacteriales	Flavobacteriaceae	unclassified_Flavobacteriaceae	NA
3c174816ba8da461163e14e2014515ea	26.5129	-9.53447	2.35584	-4.04717	5.18405e-05	0.00275464	Bacteria	Bacteroidetes	Bacteroidia	Flavobacteriales	Flavobacteriaceae	NA	NA
3c38b95a5552dd3c0430d9b7b810046e	26.5735	-7.56507	1.18782	-6.36885	1.90453e-10	4.55403e-08	Bacteria	Bacteroidetes	Bacteroidia	Flavobacteriales	NS9 marine group	NA	NA
4047123f9a2dbd80b28ca59c460eda27	20.4047	-6.44992	1.41102	-4.57109	4.85199e-06	0.00033893	Bacteria	Bacteroidetes	Bacteroidia	Flavobacteriales	NS9 marine group	NA	NA
2e914e50c0d6a311c7de83d4b476ddb8	25.9667	-6.13058	1.01968	-6.01229	1.82926e-09	3.55391e-07	Bacteria	Bacteroidetes	Bacteroidia	Flavobacteriales	Flavobacteriaceae	Formosa	uncultured Flavobacteriales bacterium
14d1db78e12e4a272f3d5b6e6a61f9d4	11.5977	-5.09904	1.14762	-4.44315	8.86493e-06	0.000568178	Bacteria	Bacteroidetes	Bacteroidia	Flavobacteriales	Flavobacteriaceae	Formosa	uncultured marine bacterium
fe704b4923bc1a844464f5d5256e4974	13.249	-2.57128	0.80819	-3.18153	0.00146501	0.0476502	Bacteria	Bacteroidetes	Bacteroidia	Flavobacteriales	Flavobacteriaceae	Formosa	Formosa sp. Hel3_A1_48
e32a70688eeea688cd33e4a7d16ba2d8	10.0551	-5.66314	1.08519	-5.21859	1.80286e-07	1.96638e-05	Bacteria	Bacteroidetes	Bacteroidia	Flavobacteriales	Flavobacteriaceae	NA	NA
133975b252ba0d694a8895810b044d38	25.1237	-3.07049	0.814714	-3.7688	0.000164037	0.00744393	Bacteria	Bacteroidetes	Bacteroidia	Flavobacteriales	Flavobacteriaceae	Polaribacter 2	uncultured marine bacterium
013e9387a6cdd2ab4e3e10a65ceb95b9	3.72694	-4.9743	1.3953	-3.56503	0.000363808	0.014687	Bacteria	Bacteroidetes	Bacteroidia	Flavobacteriales	Flavobacteriaceae	uncultured	uncultured Flavobacteriales bacterium
b56c088829dbef89f32ee541254cff89	18.8077	-7.85562	1.06405	-7.38277	1.55031e-13	8.91075e-11	Bacteria	Bacteroidetes	Bacteroidia	Flavobacteriales	Flavobacteriaceae	NS2b marine group	uncultured marine bacterium
f3fc0b2fcabdc269c69837ef77ea7bd8	13.5917	-5.99584	1.64365	-3.64788	0.000264408	0.0110324	Bacteria	Bacteroidetes	Bacteroidia	Flavobacteriales	Flavobacteriaceae	Gramella	NA
351c8e357920f83d0a2816777ec2e89d	5.19135	-6.50209	1.1834	-5.4944	3.92039e-08	5.53933e-06	Bacteria	Bacteroidetes	Bacteroidia	Flavobacteriales	Flavobacteriaceae	uncultured	uncultured Flavobacteriia bacterium
5e812bf32882c0de84a83665b39a3d41	20.7655	-2.64498	0.641428	-4.12359	3.73018e-05	0.00205226	Bacteria	Bacteroidetes	Bacteroidia	Flavobacteriales	Flavobacteriaceae	uncultured	marine metagenome
6bd9d5deb2014adf55d559bf8cbca7dc	33.6714	-6.34638	0.997772	-6.36055	2.01035e-10	4.62902e-08	Bacteria	Bacteroidetes	Bacteroidia	Flavobacteriales	Flavobacteriaceae	uncultured	marine metagenome
fa51ca64b8b77aa724d30454511a7bd4	3.4139	-5.95946	1.81418	-3.28492	0.0010201	0.0347789	Bacteria	Bacteroidetes	Bacteroidia	Flavobacteriales	Flavobacteriaceae	uncultured	NA
5e8c6dcb9cdbfdc815e15c47b557d77c	25.0325	-5.1502	0.955725	-5.38878	7.09367e-08	9.18778e-06	Bacteria	Bacteroidetes	Bacteroidia	Flavobacteriales	Flavobacteriaceae	NS4 marine group	uncultured Flavobacteriaceae bacterium
ceba34ae14683f6f512d607529702a15	10.1264	-6.39421	1.69447	-3.77357	0.000160928	0.00735652	Bacteria	Bacteroidetes	Bacteroidia	Flavobacteriales	Flavobacteriaceae	NS4 marine group	uncultured Flavobacteriaceae bacterium
81dd8b414905eec654ac23c4ac18e1ad	8.57642	-6.69846	1.22004	-5.49037	4.01088e-08	5.54125e-06	Bacteria	Bacteroidetes	Bacteroidia	Flavobacteriales	Flavobacteriaceae	NS4 marine group	uncultured Flavobacteriales bacterium
878457ca7d617fc939e198b6604e842e	6.65411	-5.28054	1.19939	-4.40267	1.06926e-05	0.000671475	Bacteria	Bacteroidetes	Bacteroidia	Flavobacteriales	Flavobacteriaceae	NS4 marine group	NA
fe5f4c41ca2a48060b0868c63f4da1f9	9.62379	-5.79348	1.06114	-5.45968	4.76993e-08	6.44667e-06	Bacteria	Bacteroidetes	Bacteroidia	Flavobacteriales	Flavobacteriaceae	NS4 marine group	uncultured marine bacterium
b2a3a05b9ce4f87a59bca1acf1156566	9.61325	-7.00563	1.18432	-5.91531	3.31244e-09	5.5658e-07	Bacteria	Bacteroidetes	Bacteroidia	Flavobacteriales	Flavobacteriaceae	NS5 marine group	uncultured Flavobacteriaceae bacterium
192c73da074c098547192a0063311304	4.30447	-6.16794	1.63404	-3.77466	0.000160226	0.00735652	Bacteria	Bacteroidetes	Bacteroidia	Flavobacteriales	Flavobacteriaceae	NS5 marine group	NA
cbf57c13c602ecce863391819148fe4e	4.30272	-4.84413	1.38996	-3.48509	0.00049198	0.0189977	Bacteria	Bacteroidetes	Bacteroidia	Flavobacteriales	Flavobacteriaceae	NS5 marine group	uncultured marine bacterium
0e8643db72a26afdb8e85c7a96d808af	5.69415	-5.99774	1.26694	-4.73404	2.20089e-06	0.000175422	Bacteria	Bacteroidetes	Bacteroidia	Flavobacteriales	Flavobacteriaceae	NS5 marine group	uncultured Flavobacterium sp.
1e0bdc965c7bc1f09795f9fbcb1ce200	3.76652	-5.75769	1.5548	-3.70318	0.000212913	0.00925652	Bacteria	Bacteroidetes	Bacteroidia	Bacteroidales	Prolixibacteraceae	Roseimarinus	Cytophaga sp. AN-BI4
45ec55f1d548f2ff9faa10f5cb9830a8	14.6932	-7.11892	1.07365	-6.63056	3.34413e-11	9.4502e-09	Bacteria	Actinobacteria	Actinobacteria	PeM15	uncultured Actinomycetales bacterium	uncultured Actinomycetales bacterium	uncultured Actinomycetales bacterium
f17d3da8eb98435912cf7cfb2d1bfbdb	26.5864	-4.11146	1.0032	-4.09834	4.16119e-05	0.00226931	Bacteria	Actinobacteria	Actinobacteria	Propionibacteriales	Propionibacteriaceae	Cutibacterium	NA
8e6b0b634afa67d98925a405d5c6ea45	27.7743	-7.60539	1.06557	-7.1374	9.51144e-13	3.69579e-10	Bacteria	Actinobacteria	Acidimicrobiia	Microtrichales	Microtrichaceae	Sva0996 marine group	uncultured Verrucomicrobiales bacterium HF0070_30L02
b72553aee1c38b784807621995124694	4.29149	-5.98644	1.22143	-4.90119	9.52599e-07	8.58306e-05	Bacteria	Actinobacteria	Acidimicrobiia	Actinomarinales	Actinomarinaceae	Candidatus Actinomarina	NA
9fbcaf2b4f2d8d256ec96c9932ec7678	9.1592	-6.69859	1.122	-5.97021	2.36955e-09	4.4641e-07	Bacteria	Proteobacteria	Deltaproteobacteria	SAR324 clade(Marine group B)	uncultured bacterium HF0200_39L23	uncultured bacterium HF0200_39L23	uncultured bacterium HF0200_39L23
34debe50cb01f0d82d0f8ef0aedb19d6	22.116	-3.45041	0.822632	-4.19436	2.73645e-05	0.00157523	Bacteria	Proteobacteria	Deltaproteobacteria	SAR324 clade(Marine group B)	uncultured bacterium HF0010_10I05	uncultured bacterium HF0010_10I05	uncultured bacterium HF0010_10I05
9a3014a5b54bd2c342bdd71c32f39e6d	3.11524	-3.60442	1.13255	-3.18256	0.00145979	0.0476502	Bacteria	Proteobacteria	Deltaproteobacteria	Bdellovibrionales	Bacteriovoracaceae	Peredibacter	NA
8a54665fd2e5198d0c98352be0f108ab	3.97762	-3.69312	1.03395	-3.57187	0.000354446	0.0144973	Bacteria	Proteobacteria	Deltaproteobacteria	Oligoflexales	Oligoflexaceae	uncultured	uncultured bacterium
c6d699f0f998d99b72f7fb89a4987a71	7.70759	-7.75254	1.91532	-4.04765	5.17348e-05	0.00275464	Bacteria	Epsilonbacteraeota	Campylobacteria	Campylobacterales	Thiovulaceae	Sulfurimonas	NA
36c88232ad577c84a1d31451edaaf944	8.94662	-6.14045	1.76912	-3.4709	0.00051872	0.0199067	Bacteria	Epsilonbacteraeota	Campylobacteria	Campylobacterales	Sulfurovaceae	Sulfurovum	uncultured Helicobacteraceae bacterium
e0f12ecc6a87b0944bb89006056fd9c2	3.60482	-6.65696	2.06082	-3.23024	0.00123685	0.0411204	Bacteria	Epsilonbacteraeota	Campylobacteria	Campylobacterales	Arcobacteraceae	Arcobacter	NA
082cf44138aade95a9b94cb2035a3f3a	82.4797	-2.33975	0.679122	-3.44526	0.000570521	0.0214965	Bacteria	Epsilonbacteraeota	Campylobacteria	Campylobacterales	Arcobacteraceae	Arcobacter	NA
5bba01228b2bcfbd9ba251ee3d7bdb3d	3.54486	-5.87105	1.6354	-3.58997	0.000330719	0.0136164	Bacteria	Epsilonbacteraeota	Campylobacteria	Campylobacterales	Arcobacteraceae	Arcobacter	unidentified
03fda05cb8416891dc88e661ff380886	4.28443	-6.90477	2.09254	-3.2997	0.000967868	0.033424	Bacteria	Epsilonbacteraeota	Campylobacteria	Campylobacterales	Arcobacteraceae	Arcobacter	Arcobacter sp. UDC415
61c7464088424d1ff1bd2edf75220624	23.0865	-4.96758	0.819234	-6.0637	1.33029e-09	2.66787e-07	Bacteria	Proteobacteria	Deltaproteobacteria	Bradymonadales	uncultured delta proteobacterium	uncultured delta proteobacterium	uncultured delta proteobacterium
e054cb61677b84a26e66bcf790c091c7	20.1294	-4.83661	1.03985	-4.65124	3.29947e-06	0.00025641	Bacteria	Proteobacteria	Deltaproteobacteria	Bradymonadales	uncultured marine bacterium	uncultured marine bacterium	uncultured marine bacterium
8d08dc557e4f19a706908c0424d545b3	4.03554	-5.84417	1.35519	-4.31244	1.61461e-05	0.000974566	Bacteria	Proteobacteria	Alphaproteobacteria	Thalassobaculales	Nisaeaceae	OM75 clade	marine metagenome
443f2724822d15767a4cc4f814bfb55e	67.226	-2.03708	0.493659	-4.12649	3.68344e-05	0.00204464	Bacteria	Proteobacteria	Alphaproteobacteria	Puniceispirillales	SAR116 clade	uncultured_SAR116 clade	uncultured organism
2c2bdb94909d75e5cc74516de3640b13	14.8769	-3.18325	0.737745	-4.31483	1.59723e-05	0.000973526	Bacteria	Proteobacteria	Alphaproteobacteria	Puniceispirillales	SAR116 clade	uncultured Rhodospirillales bacterium	uncultured Rhodospirillales bacterium
5e2ed67ce37968ec891a5de56de50209	17.0908	-3.68537	0.926986	-3.97564	7.01892e-05	0.00366694	Bacteria	Proteobacteria	Alphaproteobacteria	Puniceispirillales	SAR116 clade	uncultured alpha proteobacterium CHAB-III-8	uncultured alpha proteobacterium CHAB-III-8
b85465bf06c0d8d9d9bd0631e6b659eb	51.1603	-4.05661	0.71825	-5.64791	1.62412e-08	2.52428e-06	Bacteria	Proteobacteria	Alphaproteobacteria	Puniceispirillales	SAR116 clade	Candidatus Puniceispirillum	Candidatus Puniceispirillum marinum IMCC1322
6f9af960c0ba3389927d3db7ce6b03bd	50.7177	-5.23161	0.879414	-5.94897	2.69837e-09	4.65994e-07	Bacteria	NA	NA	NA	NA	NA	NA
aa05be0f725150bca8d2b05ea0df8d39	41.2399	-7.31234	1.08146	-6.76154	1.36534e-11	4.46753e-09	Bacteria	Proteobacteria	Alphaproteobacteria	Puniceispirillales	SAR116 clade	NA	NA
a160e82b275fa5d85efb76525c1343cf	40.563	-3.26709	0.801645	-4.07548	4.59196e-05	0.00248245	Bacteria	Proteobacteria	Alphaproteobacteria	Puniceispirillales	SAR116 clade	Candidatus Puniceispirillum	NA
6e12a5616b784ba7291fab7e01db48e4	57.6852	-4.4579	0.785479	-5.67539	1.38375e-08	2.20583e-06	Bacteria	Proteobacteria	Alphaproteobacteria	Puniceispirillales	SAR116 clade	Candidatus Puniceispirillum	uncultured bacterium
da9088ec09369b8d34ab02b59fb71d56	6.26016	-3.95732	1.17818	-3.35883	0.000782727	0.0279668	Bacteria	Proteobacteria	Alphaproteobacteria	Puniceispirillales	SAR116 clade	uncultured bacterium HF0070_34A12	uncultured bacterium HF0070_34A12
995ec54055504e97655a1b2451053654	19.6016	-3.0616	0.893071	-3.42817	0.000607671	0.0224973	Bacteria	Proteobacteria	Alphaproteobacteria	Puniceispirillales	SAR116 clade	Candidatus Puniceispirillum	NA
daf35a770bc13b8d8670f5db3f63f3cc	5.95657	-4.46005	1.31928	-3.38067	0.000723094	0.0261365	Bacteria	Proteobacteria	Alphaproteobacteria	Puniceispirillales	SAR116 clade	NA	NA
c33824599fc05463f6e49704a11ac045	71.278	-3.28948	0.755515	-4.35395	1.33705e-05	0.000823014	Bacteria	Proteobacteria	Alphaproteobacteria	Puniceispirillales	SAR116 clade	Candidatus Puniceispirillum	uncultured bacterium
3290e0b457faa0f510f7e581a9ef372e	4.6815	-5.1077	1.29272	-3.95114	7.77813e-05	0.00393143	Bacteria	Proteobacteria	Alphaproteobacteria	Puniceispirillales	SAR116 clade	uncultured bacterium ARCTIC09_D_04	uncultured bacterium ARCTIC09_D_04
63a3e66ef06c34efa10a648a5b4fa3cd	6.85688	-5.88703	1.18328	-4.97518	6.51854e-07	6.14027e-05	Bacteria	Proteobacteria	Alphaproteobacteria	Puniceispirillales	SAR116 clade	uncultured Oceanibaculum sp.	uncultured Oceanibaculum sp.
861e0b839f3e535d95297eba3c2a9dc5	35.7715	-5.12153	0.883535	-5.79664	6.76578e-09	1.10692e-06	Bacteria	Proteobacteria	Alphaproteobacteria	Puniceispirillales	SAR116 clade	NA	NA
743a861263802aed8b9ccab01ad64c88	15.7193	-7.57248	1.18638	-6.38282	1.73861e-10	4.32357e-08	Bacteria	Proteobacteria	Alphaproteobacteria	Thalassobaculales	uncultured	NA	NA
3043d03bd8656e13196bdc5a2d4aef0d	25.3327	-6.83921	1.01524	-6.73655	1.62196e-11	4.80178e-09	Bacteria	Proteobacteria	Alphaproteobacteria	Parvibaculales	PS1 clade	uncultured PS1 clade bacterium	uncultured PS1 clade bacterium
79e7a7cb59eca0e0ddb42ca194a65558	4.59519	-6.13667	1.28113	-4.79005	1.66742e-06	0.000140086	Bacteria	Proteobacteria	Alphaproteobacteria	Parvibaculales	PS1 clade	uncultured PS1 clade bacterium	uncultured PS1 clade bacterium
06723fee58785c6ff4b62f5c5cf0abdd	3.57963	-6.1005	1.56455	-3.89921	9.65056e-05	0.00465097	Bacteria	Proteobacteria	Alphaproteobacteria	Rhodospirillales	AEGEAN-169 marine group	NA	NA
6d7a42774a36e338da98a0937480cd55	2.21363	-5.59423	1.66648	-3.35691	0.000788197	0.0280013	Bacteria	Proteobacteria	Alphaproteobacteria	Rhodospirillales	AEGEAN-169 marine group	unidentified marine bacterioplankton	unidentified marine bacterioplankton
d47fbc8bf4a19f82431bc9f1d1886734	249.546	-7.03448	0.841986	-8.35463	6.56392e-17	1.0202e-13	Bacteria	Proteobacteria	Alphaproteobacteria	SAR11 clade	Clade I	Clade Ia	NA
785bc131ebdc4bb821c7cfae2f4d9377	29.3638	-3.85371	0.753164	-5.11669	3.10951e-07	3.11804e-05	Bacteria	Proteobacteria	Alphaproteobacteria	Rhodobacterales	Rhodobacteraceae	NA	NA
a92f307a8c506c2817879ba9b233d821	26.1203	-3.98738	0.759951	-5.2469	1.54682e-07	1.81445e-05	Bacteria	Proteobacteria	Alphaproteobacteria	Rhodobacterales	Rhodobacteraceae	NA	NA
79a8e641b3c81e4ea3e810fe2ea70213	12.5675	-4.80278	1.21429	-3.95521	7.64673e-05	0.0038967	Bacteria	Proteobacteria	Alphaproteobacteria	NA	NA	NA	NA
90016b59b5229c3a10dfa5778638027a	2.72286	-5.52518	1.39306	-3.96621	7.30259e-05	0.00375208	Bacteria	Proteobacteria	Alphaproteobacteria	Rhodobacterales	Rhodobacteraceae	Planktomarina	NA
e142e2be14bff9b37f01d183acf8ff62	41.6724	2.80589	0.659072	4.25734	2.06878e-05	0.00122491	Bacteria	Proteobacteria	Alphaproteobacteria	Rhodobacterales	Rhodobacteraceae	Planktomarina	NA
da4cb3a14b4cfc34e0e97724839f0bb3	48.3228	-5.66823	0.789595	-7.17865	7.04008e-13	2.91788e-10	Bacteria	Proteobacteria	Alphaproteobacteria	Rhodobacterales	Rhodobacteraceae	uncultured	uncultured bacterium GRIST14
edbdf2f0994a078171a44765047f8302	348.511	-6.08769	0.663403	-9.17646	4.45486e-20	9.23196e-17	Bacteria	Proteobacteria	Alphaproteobacteria	Rhodobacterales	Rhodobacteraceae	unclassified_Rhodobacteraceae	NA
18effeca82bd51c0cea262bbd28c1bf0	9.20317	-7.29451	1.89923	-3.84078	0.000122645	0.0057764	Bacteria	Proteobacteria	Alphaproteobacteria	Rhodobacterales	Rhodobacteraceae	NA	NA
ea35519e4c13a1739b5ce09c2f57f134	52.6245	-5.38542	0.747991	-7.19985	6.02786e-13	2.6768e-10	Bacteria	Proteobacteria	Alphaproteobacteria	Rhodobacterales	Rhodobacteraceae	uncultured	Rhodobacteraceae bacterium REDSEA-S03_B4
789b7154821a227e5aa1c6f861d1e93a	315.528	-5.48041	0.757507	-7.2348	4.66215e-13	2.22958e-10	Bacteria	Proteobacteria	Alphaproteobacteria	Rhodobacterales	Rhodobacteraceae	unclassified_Rhodobacteraceae	NA
d8ba5af2a500cbedb5285c661a3e5aae	7.08861	5.46757	1.55358	3.51934	0.000432614	0.0170226	Bacteria	Proteobacteria	Alphaproteobacteria	Rhodobacterales	Rhodobacteraceae	NA	NA
bd60cd0979eb7e764bf07740b4b3dec6	3.1512	-5.65658	1.35364	-4.17878	2.93079e-05	0.00165643	Bacteria	Proteobacteria	Alphaproteobacteria	Rhodobacterales	Rhodobacteraceae	NA	NA
fd0501350076fb204c2b9ab801061dec	6.88804	-6.25992	1.49044	-4.20006	2.66841e-05	0.00155042	Bacteria	Proteobacteria	Alphaproteobacteria	Rhodobacterales	Rhodobacteraceae	Nereida	uncultured bacterium
8f38a262fbe558205d50aae1d42c76cd	15.6107	-5.67281	1.65496	-3.42775	0.000608597	0.0224973	Bacteria	Proteobacteria	Alphaproteobacteria	Rhodobacterales	Rhodobacteraceae	Loktanella	NA
6d60b29c919b89b8ad79058b8c6852d2	2.72168	4.97778	1.56959	3.17139	0.00151714	0.0486927	Bacteria	Proteobacteria	Alphaproteobacteria	Rickettsiales	Rickettsiaceae	uncultured	uncultured bacterium
21f4b725912601a7e7eee09ca37707b6	2.65688	-4.95736	1.33318	-3.71845	0.000200448	0.0089013	Bacteria	Proteobacteria	Alphaproteobacteria	NA	NA	NA	NA
02ebad14718c95fd85df8f36f6562a3a	2.75365	-3.63565	1.13407	-3.20585	0.00134662	0.0445316	Bacteria	Proteobacteria	Gammaproteobacteria	Ectothiorhodospirales	Ectothiorhodospiraceae	uncultured	uncultured marine bacterium
57893ac82b4aee01160dcc1605feaffc	6.84567	-6.84491	1.77572	-3.85473	0.000115859	0.00549844	Bacteria	Proteobacteria	Gammaproteobacteria	SAR86 clade	NA	NA	NA
b255efd2282dfa6bd22ec7dcbd713e18	16.3745	-6.17728	1.32465	-4.66331	3.11161e-06	0.000244872	Bacteria	Proteobacteria	Gammaproteobacteria	SAR86 clade	NA	NA	NA
b3efeac6b67cf9d4eab02c24ab84f754	13.3996	-7.89879	2.30466	-3.42732	0.000609569	0.0224973	Bacteria	Proteobacteria	Gammaproteobacteria	Oceanospirillales	Nitrincolaceae	Marinobacterium	NA
2e2905f3945aa885b16629b8dedfe755	12.0953	-7.6234	2.03847	-3.73977	0.000184187	0.00823804	Bacteria	Proteobacteria	Gammaproteobacteria	Oceanospirillales	Nitrincolaceae	Marinobacterium	NA
220c2df3c0fd180de2543507e0a6cdc3	10.9427	-7.67302	1.48112	-5.18055	2.21232e-07	2.33118e-05	Bacteria	Proteobacteria	Gammaproteobacteria	Oceanospirillales	Nitrincolaceae	Marinobacterium	NA
4325b4cf6537e71b61a7d09193915174	6.9516	-5.21481	1.41036	-3.69751	0.000217728	0.00940009	Bacteria	Proteobacteria	Gammaproteobacteria	Cellvibrionales	Porticoccaceae	SAR92 clade	NA
1038add41ab29338542682636d060488	19.5931	-4.76068	0.799688	-5.95316	2.63009e-09	4.65994e-07	Bacteria	Proteobacteria	Gammaproteobacteria	Cellvibrionales	Porticoccaceae	SAR92 clade	NA
6c40bc52fd0087dc94686d393bdec745	200.4	-3.31704	0.721155	-4.59961	4.23274e-06	0.000304196	Bacteria	Proteobacteria	Gammaproteobacteria	Cellvibrionales	Porticoccaceae	SAR92 clade	NA
f6dab6b0692ce679915aafcfab4babf3	45.1964	-4.23475	1.28954	-3.28392	0.00102373	0.0347789	Bacteria	Proteobacteria	Gammaproteobacteria	Alteromonadales	Marinobacteraceae	Marinobacter	Marinobacter sp. H3(2009)
85dc9dfa77caa459481ce88287eb2405	28.3866	-23.9078	2.99702	-7.97721	1.49677e-15	1.5509e-12	Bacteria	Proteobacteria	Gammaproteobacteria	Alteromonadales	Marinobacteraceae	Marinobacter	Marinobacter sp. ES-1
d6af196bbf2c7208d15bfc0387c57618	219.574	-7.27152	1.07889	-6.73979	1.58618e-11	4.80178e-09	Bacteria	Proteobacteria	Gammaproteobacteria	Alteromonadales	Marinobacteraceae	Marinobacter	NA
8bb0ff5dfa23a81f22e0f557515533f4	5.10458	-4.84452	1.36626	-3.54582	0.000391387	0.0155978	Bacteria	Proteobacteria	Gammaproteobacteria	Vibrionales	Vibrionaceae	Vibrio	NA
4842e18da8d7702b740f51ba61a67318	6.24089	-6.64765	1.25277	-5.30638	1.11823e-07	1.37949e-05	Bacteria	Proteobacteria	Gammaproteobacteria	Vibrionales	Vibrionaceae	Photobacterium	Photobacterium phosphoreum
9455ad9c70152d71c93d914573e43182	3.44071	-5.66729	1.52588	-3.71411	0.000203918	0.00899118	Bacteria	Proteobacteria	Gammaproteobacteria	Vibrionales	Vibrionaceae	Photobacterium	NA
4ae301c4d32fc04aa91e824ef7931e88	38.6183	-9.84421	1.76195	-5.58712	2.3086e-08	3.41728e-06	Bacteria	Proteobacteria	Gammaproteobacteria	Vibrionales	Vibrionaceae	Vibrio	NA
6eaad8d63b5713509f4ef9416fcdbb43	11.2097	-7.52241	1.35043	-5.57037	2.54205e-08	3.67533e-06	Bacteria	Proteobacteria	Gammaproteobacteria	Vibrionales	Vibrionaceae	Vibrio	NA
372ab77c032b185c24b801c809e55222	27.0237	-8.77673	2.64702	-3.31571	0.000914121	0.0321079	Bacteria	Proteobacteria	Gammaproteobacteria	Vibrionales	Vibrionaceae	Vibrio	NA
8c5843fab3e0b816df86e7e3eb198e1c	9.06027	-4.81473	1.22114	-3.94281	8.0534e-05	0.00400544	Bacteria	Proteobacteria	Gammaproteobacteria	Vibrionales	Vibrionaceae	Vibrio	NA
072b96e7f664a897296ba014cbf8decf	55.1138	-5.88454	0.797306	-7.38053	1.57662e-13	8.91075e-11	Bacteria	Proteobacteria	Gammaproteobacteria	Vibrionales	Vibrionaceae	Aliivibrio	unclassified_Aliivibrio
e7e66c1692857d735069437446553035	6.12967	-4.93608	1.42417	-3.46593	0.000528395	0.0200684	Bacteria	Proteobacteria	Gammaproteobacteria	Vibrionales	Vibrionaceae	Photobacterium	NA
885b095c7de473718e81844f5cac5f20	3.87162	-5.08002	1.53477	-3.30996	0.000933097	0.0324082	Bacteria	Proteobacteria	Gammaproteobacteria	Alteromonadales	Alteromonadaceae	Catenovulum	uncultured proteobacterium
b67b4b2b73d7cfa0cca43644946254fa	64.9392	-5.75847	1.30996	-4.39592	1.10302e-05	0.000685748	Bacteria	Proteobacteria	Gammaproteobacteria	Alteromonadales	NA	NA	NA
8cbc38e383f7561b3330ba05c496309a	47.7437	-8.27978	1.82977	-4.52504	6.03851e-06	0.000417127	Bacteria	Proteobacteria	Gammaproteobacteria	Alteromonadales	Idiomarinaceae	Idiomarina	NA
ff966508e36166cab7df57a512d6e795	31.8239	-6.55601	1.58027	-4.14866	3.34432e-05	0.00187312	Bacteria	Proteobacteria	Gammaproteobacteria	Alteromonadales	Idiomarinaceae	Idiomarina	NA
ad18516e4ed02e7b20f9cd2f6d40737f	16.3938	-5.89911	1.51735	-3.88776	0.000101172	0.00483835	Bacteria	Proteobacteria	Gammaproteobacteria	Alteromonadales	Idiomarinaceae	Idiomarina	NA
73af9ec78d02cdddfa21e84f39f894f8	247.653	-8.39729	0.776944	-10.8081	3.15143e-27	1.95924e-23	Bacteria	Proteobacteria	Gammaproteobacteria	Alteromonadales	Alteromonadaceae	Glaciecola	Glaciecola sp. HTCC2999
fd316faaae89053af5ece7f865b3e5a5	42.5976	-6.46629	2.03923	-3.17094	0.00151944	0.0486927	Bacteria	Proteobacteria	Gammaproteobacteria	Alteromonadales	Alteromonadaceae	Alteromonas	NA
cbb3a7419572cee627fb1b32078d13a5	136.342	-6.51839	1.2031	-5.418	6.02706e-08	7.97239e-06	Bacteria	Proteobacteria	Gammaproteobacteria	Alteromonadales	Alteromonadaceae	Alteromonas	NA
b6cb5ec9461979d3cb2df00acfe6f7d0	60.2426	-9.41639	2.12395	-4.43343	9.2747e-06	0.000588376	Bacteria	Proteobacteria	Gammaproteobacteria	Alteromonadales	Alteromonadaceae	Alteromonas	NA
4165be7e5de2d59fc8b208c116cac2c4	14.8923	-8.19363	2.56584	-3.19335	0.00140633	0.04626	Bacteria	Proteobacteria	Gammaproteobacteria	Alteromonadales	Alteromonadaceae	Alteromonas	NA
05434a7c75d571d2614e1a8fe516cbb9	104.703	-5.38896	1.25709	-4.28686	1.81214e-05	0.00108327	Bacteria	Proteobacteria	Gammaproteobacteria	Alteromonadales	Alteromonadaceae	Alteromonas	NA
fcc79399a0c508face1e2247d0937d40	16.7707	-6.80373	1.9171	-3.54897	0.000386745	0.0155122	Bacteria	Proteobacteria	Gammaproteobacteria	Alteromonadales	Alteromonadaceae	Alteromonas	NA
38e5c6a85713ac2b2ebd517bcb66a54a	24.1683	-4.24733	1.1136	-3.81404	0.000136711	0.00639045	Bacteria	Proteobacteria	Gammaproteobacteria	Alteromonadales	Alteromonadaceae	Salinimonas	Alteromonas sp. M71_D56
429cbc16900b0182c399d241c25979cc	26.2167	-7.21078	1.61235	-4.47222	7.74116e-06	0.000506598	Bacteria	Proteobacteria	Gammaproteobacteria	Alteromonadales	Alteromonadaceae	Alteromonas	NA
9462dc3d84fa1d817d21cbca941ad8c1	16.2294	-3.30756	0.974423	-3.39438	0.000687843	0.0251548	Bacteria	Proteobacteria	Gammaproteobacteria	Alteromonadales	Alteromonadaceae	Alteromonas	Alteromonas australica
7eec8bc5ce651be657990003459e46a1	3.56849	-5.30925	1.6779	-3.16423	0.00155496	0.0495752	Bacteria	Proteobacteria	Gammaproteobacteria	Alteromonadales	Pseudoalteromonadaceae	Algicola	uncultured bacterium
76de1032475f46a5940392126bd0bd6b	70.1545	-6.19392	1.15944	-5.34219	9.18327e-08	1.16515e-05	Bacteria	Proteobacteria	Gammaproteobacteria	Alteromonadales	Pseudoalteromonadaceae	Pseudoalteromonas	NA
83dda743c6c1ed5ef66fd374eda70b22	118.699	-7.15568	1.17274	-6.10165	1.04976e-09	2.17545e-07	Bacteria	Proteobacteria	Gammaproteobacteria	Alteromonadales	Pseudoalteromonadaceae	Pseudoalteromonas	NA
7695914c625c91237bfdb0d299b1ba85	78.2376	-6.00809	1.25991	-4.76867	1.85446e-06	0.000153722	Bacteria	Proteobacteria	Gammaproteobacteria	Alteromonadales	Pseudoalteromonadaceae	Pseudoalteromonas	NA
311feabd17a9cbd1c9b41cb1fb268914	76.9001	-7.94974	1.71121	-4.64567	3.38967e-06	0.000260168	Bacteria	Proteobacteria	Gammaproteobacteria	Alteromonadales	Pseudoalteromonadaceae	Pseudoalteromonas	NA
8649e564da6b3521036c7188822f0eb8	225.397	-8.51467	1.29324	-6.58399	4.57977e-11	1.23793e-08	Bacteria	Proteobacteria	Gammaproteobacteria	Alteromonadales	Pseudoalteromonadaceae	Pseudoalteromonas	NA
6fd1be675f15e1103b64787976a9b137	15.5352	-8.03143	1.75374	-4.5796	4.65867e-06	0.000329125	Bacteria	Proteobacteria	Gammaproteobacteria	Alteromonadales	Pseudoalteromonadaceae	Pseudoalteromonas	NA
3030a926b91c63f4a26d0035ffffb22a	4.88266	-6.1033	1.32642	-4.60131	4.19834e-06	0.000304196	Bacteria	Proteobacteria	Gammaproteobacteria	Alteromonadales	NA	NA	NA
db93641f81cd6012c254684c767cc9fd	30.4551	-6.69237	2.0204	-3.3124	0.000924979	0.0323067	Bacteria	Proteobacteria	Gammaproteobacteria	Oceanospirillales	Halomonadaceae	Halomonas	NA
423483c409aeeaa4492bc95f6a6f7da1	16.8883	-7.95734	2.17706	-3.65509	0.000257093	0.0107996	Bacteria	Proteobacteria	Gammaproteobacteria	Oceanospirillales	Halomonadaceae	Halomonas	NA
70e72d2b7ed2e292decf94200734439c	18.3608	-7.88876	1.88279	-4.18993	2.79042e-05	0.00159157	Bacteria	Proteobacteria	Gammaproteobacteria	Oceanospirillales	Halomonadaceae	Halomonas	NA
d143bf230d6ad99db07439c4c39d19bb	54.195	-8.82587	1.80386	-4.89277	9.94242e-07	8.70592e-05	Bacteria	Proteobacteria	Gammaproteobacteria	Oceanospirillales	Halomonadaceae	Halomonas	NA
ef6f38e83a282e8d08cfd52c9c4e2a3a	108.846	-5.55907	1.05052	-5.29174	1.21158e-07	1.44854e-05	Bacteria	Proteobacteria	Gammaproteobacteria	Oceanospirillales	Halomonadaceae	Cobetia	NA
1a76da3c094df2d4f9c03f9d5d818bef	42.6362	-4.96578	1.17855	-4.21345	2.51499e-05	0.00147507	Bacteria	Proteobacteria	Gammaproteobacteria	Oceanospirillales	Halomonadaceae	Halomonas	Halomonas taeanensis
c613b22dadb8e4d717c40837ff6865f1	27.2877	-3.65737	0.92061	-3.97277	7.10413e-05	0.00368053	Bacteria	Proteobacteria	Gammaproteobacteria	Betaproteobacteriales	Burkholderiaceae	MWH-UniP1 aquatic group	uncultured marine bacterium
8c0df67e6c33b7b333fa02c82f99092f	14.9208	-6.97635	1.17026	-5.96137	2.50128e-09	4.57366e-07	Bacteria	Proteobacteria	Gammaproteobacteria	Betaproteobacteriales	Nitrosomonadaceae	mle1-7	uncultured marine microorganism
3a2c259a966a71a379689b0577115d04	3.74819	-6.27465	1.9362	-3.2407	0.00119236	0.0398543	Bacteria	Proteobacteria	Gammaproteobacteria	Betaproteobacteriales	Methylophilaceae	OM43 clade	uncultured beta proteobacterium
55c9505279da79d38cb214127b7af5ca	13.7962	-5.43362	1.14065	-4.76363	1.90138e-06	0.000155538	Bacteria	Proteobacteria	Gammaproteobacteria	Betaproteobacteriales	NA	NA	NA
30b88a16aed4a178c55f50be1f4688a7	14.3887	-3.88814	1.19507	-3.25347	0.00114005	0.03852	Bacteria	Proteobacteria	Gammaproteobacteria	NA	NA	NA	NA
ebeda465056fdac597caf233cadac4a5	19.2497	-4.36666	0.949598	-4.59843	4.25688e-06	0.000304196	Bacteria	Proteobacteria	Gammaproteobacteria	NA	NA	NA	NA
fd8e634e10170b3b4d9f3d5a762a6117	14.267	-4.5926	1.01954	-4.5046	6.64985e-06	0.000454309	Bacteria	Proteobacteria	Gammaproteobacteria	Betaproteobacteriales	NA	NA	NA
42d61e30529e55287e4fbafb6fc57a94	8.49218	-5.69136	1.75527	-3.24244	0.00118512	0.0398265	Bacteria	Proteobacteria	Gammaproteobacteria	NA	NA	NA	NA
ddd59e982d556c787bc072db2b005e07	13.2664	-3.84693	1.20964	-3.18023	0.00147158	0.0476502	Bacteria	Proteobacteria	Gammaproteobacteria	Gammaproteobacteria Incertae Sedis	Unknown Family	Alkalimarinus	uncultured bacterium
ea651c93d4cc63633df5773aae2b0cf8	7.98539	-5.17943	1.15242	-4.49438	6.97735e-06	0.000464574	Bacteria	Proteobacteria	Gammaproteobacteria	NA	NA	NA	NA
530b41b1b971a5b3b173848917b4542f	31.412	-6.32685	1.0102	-6.26295	3.77756e-10	8.0983e-08	Bacteria	Proteobacteria	Gammaproteobacteria	Thiomicrospirales	Thiomicrospiraceae	Thiomicrorhabdus	uncultured gamma proteobacterium
f55a16ea9bdfeed1644d60a8e3f26668	24.2091	-4.75734	0.966512	-4.92217	8.55887e-07	7.82507e-05	Bacteria	Proteobacteria	Gammaproteobacteria	OM182 clade	NA	NA	NA
ba8aa899595c146c4177ab4fe1e915d7	6.76806	6.30142	1.72241	3.65848	0.000253713	0.0107302	Bacteria	Proteobacteria	Gammaproteobacteria	OM182 clade	NA	NA	NA
1c60eb7add57bcd78b6c11fea8018e81	27.7979	-5.13223	1.27292	-4.03187	5.53345e-05	0.00291538	Bacteria	Proteobacteria	Gammaproteobacteria	Alteromonadales	Marinobacteraceae	Marinobacter	NA
59883a2e611d70f54a2147517c0ac20c	8.58748	-7.20895	2.02103	-3.56696	0.000361146	0.0146748	Bacteria	Proteobacteria	Gammaproteobacteria	Alteromonadales	Marinobacteraceae	Marinobacter	NA
3141fbea2990c11b5e49418be5c59d36	5.92135	-5.94618	1.80286	-3.29819	0.000973098	0.033424	Bacteria	Proteobacteria	Gammaproteobacteria	Alteromonadales	Marinobacteraceae	Marinobacter	NA
d9dad1b972341404a95c86a2c5b91547	31.1756	-5.97515	1.32821	-4.49865	6.83869e-06	0.000462132	Bacteria	Proteobacteria	Gammaproteobacteria	Alteromonadales	Marinobacteraceae	Marinobacter	Marinobacter bryozoorum
d1f93de4fb16a3c51c3cbaf743da073d	26.4994	-8.69472	1.82976	-4.75184	2.01572e-06	0.00016275	Bacteria	Proteobacteria	Gammaproteobacteria	Alteromonadales	Marinobacteraceae	Marinobacter	NA
91379445b1060da307a3c79ef29fbf06	37.5451	-6.1605	1.25815	-4.89646	9.75787e-07	8.66638e-05	Bacteria	Proteobacteria	Gammaproteobacteria	Alteromonadales	Marinobacteraceae	Marinobacter	NA
3ac84e580fe3322eb99b93f65e33e312	13.1672	-6.54002	1.65682	-3.94735	7.90225e-05	0.00396196	Bacteria	Proteobacteria	Gammaproteobacteria	Oceanospirillales	Halomonadaceae	Oceanospirillum	NA
9c580cf22cd57353f763d06138ae923c	5.14637	-7.16953	2.09242	-3.42644	0.000611556	0.0224973	Bacteria	Proteobacteria	Gammaproteobacteria	NA	NA	NA	NA
450c8a28ef27ced81109ef4f84e6038a	59.6157	-3.1124	0.848505	-3.6681	0.000244361	0.0104772	Bacteria	Proteobacteria	Gammaproteobacteria	KI89A clade	uncultured marine bacterium	uncultured marine bacterium	uncultured marine bacterium
ce45d064aa595123cc870d6debce653b	55.064	-3.19472	0.813221	-3.92848	8.54841e-05	0.00418468	Bacteria	Proteobacteria	Gammaproteobacteria	KI89A clade	uncultured marine bacterium	uncultured marine bacterium	uncultured marine bacterium
6b258f574c7eb7a78d5b77970975e9f2	26.2587	-4.01231	0.795934	-5.041	4.63104e-07	4.57003e-05	Bacteria	Proteobacteria	Gammaproteobacteria	Cellvibrionales	Spongiibacteraceae	BD1-7 clade	uncultured gamma proteobacterium
5d2a278d81b9a1c3a1475ebf0f983fe4	27.845	-6.73937	1.30889	-5.14893	2.61972e-07	2.71447e-05	Bacteria	Proteobacteria	Gammaproteobacteria	Cellvibrionales	Halieaceae	OM60(NOR5) clade	uncultured Haliea sp.
5ee9db8766535ab67446a2ab954f9e25	6.77809	-6.16194	1.66321	-3.70485	0.000211517	0.00925652	Bacteria	Proteobacteria	Gammaproteobacteria	Cellvibrionales	Halieaceae	OM60(NOR5) clade	uncultured Haliea sp.
6f6f5d43095983a9a4a7d1c4e3c1bde9	10.3131	-6.82162	1.51829	-4.49295	7.02428e-06	0.000464574	Bacteria	Proteobacteria	Gammaproteobacteria	Cellvibrionales	Halieaceae	OM60(NOR5) clade	uncultured Haliea sp.

## Sheet: Table S6
Differential abundant ASVs found in the skin microbiota of fish at the late stage of the disease when compared to fish at the early stage of the disease.
ASV_id	baseMean	log2FoldChange	lfcSE	stat	pvalue	padj	Kingdom	Phylum	Class	Order	Family	Genus	Species
9f436fca5e2a2d637a6754c378230fc8	17.0702	-4.08125	1.55582	-2.62322	0.00871035	0.0284033	Bacteria	Planctomycetes	OM190	uncultured marine bacterium	uncultured marine bacterium	uncultured marine bacterium	uncultured marine bacterium
af1f2e59fe459342f283e9b4de152183	4.85632	6.46678	1.19214	5.42452	5.81115e-08	1.01357e-06	Bacteria	Spirochaetes	Leptospirae	Leptospirales	Leptospiraceae	Turneriella	uncultured marine bacterium
5eaebacb66612b3a15e1907c042358ce	3.42985	6.35043	1.86557	3.40402	0.000664015	0.00336494	Bacteria	Spirochaetes	Spirochaetia	Spirochaetales	Spirochaetaceae	Spirochaeta 2	uncultured Spirochaeta sp.
d13db735e0b95cea5a0b3836b67ff46c	17.8372	4.96636	1.48471	3.34501	0.000822787	0.00397034	Bacteria	Firmicutes	Bacilli	Bacillales	Bacillaceae	Salimicrobium	NA
771411cb54e8f1fc7f7407ed20e40356	2.91881	4.41857	1.55401	2.84334	0.00446439	0.0164624	Bacteria	Firmicutes	Bacilli	Bacillales	Family XII	Exiguobacterium	NA
11f57317935919c426c4474808e1c7d6	4.01524	6.46286	2.09621	3.08311	0.00204849	0.00826005	Bacteria	Firmicutes	Bacilli	Bacillales	Family XII	Exiguobacterium	NA
5b806902f8dde9a893b2888481f21762	34.3187	4.06141	1.01967	3.98307	6.80312e-05	0.000472439	Bacteria	Firmicutes	Bacilli	Bacillales	Planococcaceae	Planococcus	NA
a2ea467988666f182c6f001feeba13c4	14.1793	6.05722	1.44236	4.19952	2.67478e-05	0.000218053	Bacteria	Firmicutes	Bacilli	Bacillales	Planococcaceae	Planococcus	NA
5401152892afad33d9a2b0297b3cff47	4.99487	4.62092	1.56293	2.95657	0.00311083	0.0120887	Bacteria	Firmicutes	Bacilli	Lactobacillales	Carnobacteriaceae	Alkalibacterium	NA
c752222cbf59d04127c6c69b167b2aac	2.26082	5.81154	1.90972	3.04314	0.0023412	0.00929047	Bacteria	Fibrobacteres	Chitinivibrionia	Chitinivibrionales	Chitinivibrionaceae	possible genus 03	uncultured Fibrobacteres bacterium
08e0669b9ec40ba3222974db0341ada8	2.73905	6.22251	1.97389	3.1524	0.00161934	0.00693804	Bacteria	Fibrobacteres	Fibrobacteria	Fibrobacterales	Fibrobacteraceae	uncultured	uncultured bacterium
282744cbd518cc46db4e0c5eebaf4d56	3.37043	5.1658	1.73527	2.97694	0.00291142	0.0113727	Bacteria	NA	NA	NA	NA	NA	NA
e79a9e962651a2c20c24b90dd040b4c6	10.1943	5.2433	1.26776	4.13586	3.53621e-05	0.000270628	Bacteria	Fusobacteria	Fusobacteriia	Fusobacteriales	Leptotrichiaceae	uncultured	uncultured Fusobacterium sp.
a713278facfda956576d93f0ebab0918	5.07087	6.58294	1.18223	5.56823	2.57334e-08	5.21623e-07	Bacteria	Cyanobacteria	Oxyphotobacteria	NA	NA	NA	NA
cf627b031699e77a69a5cb3884b91ba4	91.9755	4.74656	0.761738	6.23122	4.62817e-10	1.33505e-08	Bacteria	Cyanobacteria	Oxyphotobacteria	Synechococcales	Cyanobiaceae	Cyanobium PCC-6307	NA
86b86d3e4f1d660a9e0a83a5b52e4515	52.4718	6.76679	0.854213	7.92167	2.34336e-15	4.3938e-13	Bacteria	Cyanobacteria	Oxyphotobacteria	Synechococcales	Cyanobiaceae	NA	NA
8faa91e7766e3e88b6eba33f49a6a3de	46.8342	6.48126	0.999844	6.48227	9.03535e-11	3.29151e-09	Bacteria	Cyanobacteria	Oxyphotobacteria	Synechococcales	Cyanobiaceae	NA	NA
8cac6dea7eabac0e3c839311192c859c	39.8527	6.14852	1.08901	5.64599	1.64235e-08	3.51933e-07	Bacteria	Cyanobacteria	Oxyphotobacteria	Synechococcales	Cyanobiaceae	Synechococcus CC9902	NA
1440c1f643b7cb5fda8b4d92c6e86e24	52.2467	9.21345	1.04691	8.80063	1.36049e-18	5.10184e-16	Bacteria	Cyanobacteria	Oxyphotobacteria	Synechococcales	Cyanobiaceae	Synechococcus CC9902	NA
330b7257321e950320ffce6d65abba6f	6.61904	6.23853	2.00747	3.10766	0.00188574	0.00768645	Bacteria	Cyanobacteria	Oxyphotobacteria	Synechococcales	Cyanobiaceae	Synechococcus CC9902	NA
b2c4f9c1885b68975043b0cddc5b94f5	62.8832	1.97273	0.520331	3.7913	0.000149859	0.000968915	Bacteria	Cyanobacteria	Oxyphotobacteria	Synechococcales	Cyanobiaceae	Synechococcus CC9902	NA
e9e5e56952cea1538b6d2f56c88fe28d	16.1724	7.30779	1.2009	6.08524	1.16314e-09	3.11555e-08	Bacteria	Cyanobacteria	Oxyphotobacteria	Synechococcales	Cyanobiaceae	Synechococcus CC9902	NA
f5c2b41fd2dbfe46432f3132d42976a8	33.2017	3.40667	0.645944	5.27394	1.33526e-07	2.00289e-06	Bacteria	Bacteroidetes	Rhodothermia	Balneolales	Balneolaceae	Balneola	uncultured bacterium
114796eaea0bdf8c590d8f739e930050	7.50355	3.05704	0.811129	3.76887	0.000163989	0.00103355	Bacteria	Bacteroidetes	Bacteroidia	NA	NA	NA	NA
b82ab068f95578a71f6b3ea1c730e486	2.17416	5.92192	2.25939	2.62103	0.00876649	0.0284626	Bacteria	Bacteroidetes	Bacteroidia	Chitinophagales	Saprospiraceae	uncultured	uncultured marine microorganism
7f27d65ffca1a1f730802c4faa4d8141	2.22287	5.14861	1.81465	2.83725	0.00455034	0.0166476	Bacteria	Bacteroidetes	Bacteroidia	Chitinophagales	Saprospiraceae	uncultured	uncultured marine microorganism
b929185f364d0594526e2af7f39ddee8	9.93326	5.56859	1.37224	4.05801	4.94918e-05	0.000368789	Bacteria	Bacteroidetes	Bacteroidia	Cytophagales	Cyclobacteriaceae	NA	NA
62ea3296a35dc550ce2875929a84010b	2.82756	6.04046	1.79121	3.37229	0.000745472	0.00370268	Bacteria	Bacteroidetes	Bacteroidia	Cytophagales	Cyclobacteriaceae	Fabibacter	uncultured Bacteroidetes bacterium
b8437eb5b096759f78fcafc7e9146f7f	6.9577	6.97424	1.22066	5.71348	1.10687e-08	2.51561e-07	Bacteria	Bacteroidetes	Bacteroidia	Sphingobacteriales	NS11-12 marine group	uncultured Bacteroidetes bacterium	uncultured Bacteroidetes bacterium
80d09875054a47a65f5daa035823dc2e	6.09454	6.11512	1.42038	4.30526	1.66788e-05	0.00015255	Bacteria	Bacteroidetes	Bacteroidia	Flavobacteriales	Cryomorphaceae	uncultured	NA
d434da1da2e66ada95c777424e7058d7	1.8268	5.54128	2.31574	2.39288	0.0167167	0.0478532	Bacteria	Bacteroidetes	Bacteroidia	Flavobacteriales	Cryomorphaceae	uncultured	NA
a3bfece3345d3a16a1c10cc9002cf71a	2.3167	4.98423	1.38956	3.58692	0.00033461	0.00195073	Bacteria	Bacteroidetes	Bacteroidia	Flavobacteriales	Flavobacteriaceae	Polaribacter 1	uncultured marine bacterium
0ebfb090df26561c3222a1fe68d4035a	15.6251	6.54828	0.945817	6.92342	4.40884e-12	2.36188e-10	Bacteria	Bacteroidetes	Bacteroidia	Flavobacteriales	Cryomorphaceae	uncultured	unidentified marine eubacterium
22e4986ff1b1b3e386f6d7377568b53a	4.28199	6.17098	1.95853	3.15082	0.00162813	0.00693804	Bacteria	Bacteroidetes	Bacteroidia	Flavobacteriales	Cryomorphaceae	uncultured	unidentified marine eubacterium
6e6da1eb3746540e05191d3f460b2be2	3.09967	5.99981	1.33671	4.48849	7.17286e-06	7.07848e-05	Bacteria	Bacteroidetes	Bacteroidia	Flavobacteriales	NS7 marine group	uncultured organism	uncultured organism
110dece07c4a6fa60e491ddd118d8ec2	1.77487	5.02607	1.4891	3.37524	0.000737517	0.00368758	Bacteria	Bacteroidetes	Bacteroidia	Flavobacteriales	NS7 marine group	uncultured marine bacterium	uncultured marine bacterium
fa0f600ad9721d72ce5250f164be229c	3.08472	5.28767	1.61674	3.27057	0.0010733	0.00496899	Bacteria	Bacteroidetes	Bacteroidia	Flavobacteriales	NS7 marine group	uncultured bacterium	uncultured bacterium
5073c2e43ffdecb2582995a7ee97df57	4.48056	6.22499	1.44184	4.3174	1.57881e-05	0.000146186	Bacteria	Bacteroidetes	Bacteroidia	Flavobacteriales	NS7 marine group	uncultured marine bacterium	uncultured marine bacterium
e29b76c06ae7282e0162f4fd598cf95d	20.8631	4.5913	0.834283	5.50329	3.72766e-08	6.65654e-07	Bacteria	Bacteroidetes	Bacteroidia	Flavobacteriales	NS7 marine group	NA	NA
c99f0997dc2a84c95f12a06ec9cf1526	6.68194	5.64937	1.04883	5.38637	7.18968e-08	1.17223e-06	Bacteria	Bacteroidetes	Bacteroidia	Flavobacteriales	NS9 marine group	NA	NA
8eea45d3959e7ea49d0edec2e8a371a6	6.42026	4.74496	1.10851	4.28047	1.86496e-05	0.000163911	Bacteria	Bacteroidetes	Bacteroidia	Flavobacteriales	NS9 marine group	uncultured marine bacterium	uncultured marine bacterium
5046c26c884c2f0c1bbc32043ad8f986	10.697	5.23382	1.29638	4.03724	5.40828e-05	0.000393807	Bacteria	Bacteroidetes	Bacteroidia	Flavobacteriales	NS9 marine group	uncultured Flavobacteriales bacterium	uncultured Flavobacteriales bacterium
22c488fb052c9e837e1ad53b31cc4c5f	26.3237	4.04424	0.774864	5.21928	1.79617e-07	2.59062e-06	Bacteria	Bacteroidetes	Bacteroidia	Flavobacteriales	NS9 marine group	uncultured Flavobacteriales bacterium	uncultured Flavobacteriales bacterium
c3a81e6f081b015a32e13bd1e2aa3ef6	7.97509	7.3311	1.18403	6.19164	5.9541e-10	1.65392e-08	Bacteria	Bacteroidetes	Bacteroidia	Flavobacteriales	NS9 marine group	NA	NA
44dadf7ee7f2286b36bbe20a0e4e657c	3.27841	5.94788	1.26418	4.70492	2.53969e-06	2.93041e-05	Bacteria	Bacteroidetes	Bacteroidia	Flavobacteriales	Crocinitomicaceae	Fluviicola	uncultured Flavobacterium sp.
bd1c3e4e13d0df6e59887d51157aa5b8	18.2217	3.89832	0.74343	5.24369	1.57397e-07	2.31466e-06	Bacteria	Bacteroidetes	Bacteroidia	Flavobacteriales	Crocinitomicaceae	Fluviicola	NA
0f53d60a8af3763e33edc296171b6fc6	26.7058	8.4766	1.09882	7.71425	1.21695e-14	1.30388e-12	Bacteria	Bacteroidetes	Bacteroidia	Flavobacteriales	Cryomorphaceae	uncultured	uncultured Sphingobacterium sp. EB080_L08E11
486ad728b6e1331ad96dbed64701be9b	7.30665	7.1263	1.14125	6.24429	4.25724e-10	1.27717e-08	Bacteria	Bacteroidetes	Bacteroidia	Flavobacteriales	Crocinitomicaceae	Crocinitomix	uncultured Flavobacterium sp.
0737772f0183adc07865fa6b1c0afaf0	7.43113	6.88321	1.33026	5.17433	2.28734e-07	3.1191e-06	Bacteria	Bacteroidetes	Bacteroidia	Flavobacteriales	Cryomorphaceae	uncultured	uncultured marine microorganism
17aca0dd8289465f8db9d4ba52e63865	6.97644	6.25923	1.33142	4.70116	2.58691e-06	2.93967e-05	Bacteria	Bacteroidetes	Bacteroidia	Flavobacteriales	Cryomorphaceae	uncultured	uncultured marine microorganism
a6effa2486134155d052d815b0966dbf	1.88618	4.92691	1.92167	2.56387	0.0103511	0.0326481	Bacteria	Bacteroidetes	Bacteroidia	Flavobacteriales	NS9 marine group	uncultured Flavobacteriales bacterium	uncultured Flavobacteriales bacterium
1bc84fe259355b37e2a83c0355212cc7	1.94205	5.60766	2.35588	2.38029	0.0172991	0.0493321	Bacteria	Bacteroidetes	Bacteroidia	Flavobacteriales	NS9 marine group	NA	NA
3c38b95a5552dd3c0430d9b7b810046e	26.5735	8.36477	1.18655	7.04966	1.79361e-12	1.22291e-10	Bacteria	Bacteroidetes	Bacteroidia	Flavobacteriales	NS9 marine group	NA	NA
4047123f9a2dbd80b28ca59c460eda27	20.4047	8.28691	1.40664	5.89129	3.83198e-09	9.27092e-08	Bacteria	Bacteroidetes	Bacteroidia	Flavobacteriales	NS9 marine group	NA	NA
32a8be88a3f05875df90f417aaa1b0fa	1.29702	4.47229	1.84177	2.42825	0.0151717	0.0437646	Bacteria	Bacteroidetes	Bacteroidia	Flavobacteriales	NS9 marine group	NA	NA
8536383c11493d4a31b488028b955583	2.00356	3.60311	1.46609	2.45763	0.0139859	0.0410825	Bacteria	Bacteroidetes	Bacteroidia	Flavobacteriales	Flavobacteriaceae	Ulvibacter	NA
2e914e50c0d6a311c7de83d4b476ddb8	25.9667	6.01283	1.02022	5.89363	3.77796e-09	9.27092e-08	Bacteria	Bacteroidetes	Bacteroidia	Flavobacteriales	Flavobacteriaceae	Formosa	uncultured Flavobacteriales bacterium
1dc27ae1877e74d89fa0cc0df27eb32e	7.96826	7.46104	1.97131	3.78482	0.000153822	0.000986039	Bacteria	Bacteroidetes	Bacteroidia	Flavobacteriales	Flavobacteriaceae	Formosa	uncultured Flavobacteriales bacterium
14d1db78e12e4a272f3d5b6e6a61f9d4	11.5977	6.04358	1.1438	5.28376	1.26557e-07	1.9371e-06	Bacteria	Bacteroidetes	Bacteroidia	Flavobacteriales	Flavobacteriaceae	Formosa	uncultured marine bacterium
fe704b4923bc1a844464f5d5256e4974	13.249	2.89385	0.806938	3.5862	0.000335526	0.00195073	Bacteria	Bacteroidetes	Bacteroidia	Flavobacteriales	Flavobacteriaceae	Formosa	Formosa sp. Hel3_A1_48
e32a70688eeea688cd33e4a7d16ba2d8	10.0551	6.09272	1.0835	5.62319	1.87462e-08	3.90545e-07	Bacteria	Bacteroidetes	Bacteroidia	Flavobacteriales	Flavobacteriaceae	NA	NA
d8467c61b5b4dda1f594227f48222d0f	3.26464	5.62594	2.05306	2.74027	0.00613881	0.0211198	Bacteria	Bacteroidetes	Bacteroidia	Flavobacteriales	Flavobacteriaceae	Mesonia	Salegentibacter sp. p68
133975b252ba0d694a8895810b044d38	25.1237	3.2809	0.814459	4.02831	5.61787e-05	0.000405135	Bacteria	Bacteroidetes	Bacteroidia	Flavobacteriales	Flavobacteriaceae	Polaribacter 2	uncultured marine bacterium
013e9387a6cdd2ab4e3e10a65ceb95b9	3.72694	6.17946	1.38177	4.47215	7.74385e-06	7.54271e-05	Bacteria	Bacteroidetes	Bacteroidia	Flavobacteriales	Flavobacteriaceae	uncultured	uncultured Flavobacteriales bacterium
4e2f5d43345dcb6ecef37ade0455f6a8	1.34015	5.08331	1.85775	2.73628	0.00621387	0.0211836	Bacteria	Bacteroidetes	Bacteroidia	Flavobacteriales	Flavobacteriaceae	Polaribacter 4	NA
b56c088829dbef89f32ee541254cff89	18.8077	8.20614	1.06339	7.71692	1.19171e-14	1.30388e-12	Bacteria	Bacteroidetes	Bacteroidia	Flavobacteriales	Flavobacteriaceae	NS2b marine group	uncultured marine bacterium
8a8b38ee7ac0a425f0e6f829332c7134	7.96031	6.61455	2.6409	2.50466	0.0122568	0.0376747	Bacteria	Bacteroidetes	Bacteroidia	Flavobacteriales	Flavobacteriaceae	Gramella	NA
f3fc0b2fcabdc269c69837ef77ea7bd8	13.5917	7.52386	1.63934	4.58957	4.44157e-06	4.6918e-05	Bacteria	Bacteroidetes	Bacteroidia	Flavobacteriales	Flavobacteriaceae	Gramella	NA
351c8e357920f83d0a2816777ec2e89d	5.19135	5.79539	1.19068	4.86729	1.1314e-06	1.39106e-05	Bacteria	Bacteroidetes	Bacteroidia	Flavobacteriales	Flavobacteriaceae	uncultured	uncultured Flavobacteriia bacterium
5e812bf32882c0de84a83665b39a3d41	20.7655	2.09512	0.644452	3.251	0.00114999	0.00522721	Bacteria	Bacteroidetes	Bacteroidia	Flavobacteriales	Flavobacteriaceae	uncultured	marine metagenome
6bd9d5deb2014adf55d559bf8cbca7dc	33.6714	6.85378	0.997117	6.8736	6.26023e-12	3.13011e-10	Bacteria	Bacteroidetes	Bacteroidia	Flavobacteriales	Flavobacteriaceae	uncultured	marine metagenome
fa51ca64b8b77aa724d30454511a7bd4	3.4139	5.09124	1.82354	2.79196	0.00523904	0.0187109	Bacteria	Bacteroidetes	Bacteroidia	Flavobacteriales	Flavobacteriaceae	uncultured	NA
71f183e840c5eb7e8ad2aadd013b5d70	2.13897	4.36128	1.77528	2.45668	0.0140228	0.0410825	Bacteria	Bacteroidetes	Bacteroidia	NA	NA	NA	NA
ced8b25399735c6a409d4a1d863bc58a	2.2863	5.78579	2.08057	2.78086	0.0054215	0.0191798	Bacteria	Bacteroidetes	Bacteroidia	Flavobacteriales	Flavobacteriaceae	NS4 marine group	uncultured Flavobacteriaceae bacterium
5e8c6dcb9cdbfdc815e15c47b557d77c	25.0325	4.62772	0.95735	4.83389	1.33893e-06	1.61968e-05	Bacteria	Bacteroidetes	Bacteroidia	Flavobacteriales	Flavobacteriaceae	NS4 marine group	uncultured Flavobacteriaceae bacterium
ceba34ae14683f6f512d607529702a15	10.1264	7.6436	1.69026	4.52214	6.12177e-06	6.2045e-05	Bacteria	Bacteroidetes	Bacteroidia	Flavobacteriales	Flavobacteriaceae	NS4 marine group	uncultured Flavobacteriaceae bacterium
fd50ede414fb9b412eb81ec48c94f574	22.1908	2.38286	0.674335	3.53364	0.000409874	0.00229407	Bacteria	Bacteroidetes	Bacteroidia	Flavobacteriales	Flavobacteriaceae	NS4 marine group	NA
81dd8b414905eec654ac23c4ac18e1ad	8.57642	6.61225	1.22111	5.41497	6.12995e-08	1.04488e-06	Bacteria	Bacteroidetes	Bacteroidia	Flavobacteriales	Flavobacteriaceae	NS4 marine group	uncultured Flavobacteriales bacterium
878457ca7d617fc939e198b6604e842e	6.65411	5.54198	1.19826	4.62503	3.74541e-06	4.0711e-05	Bacteria	Bacteroidetes	Bacteroidia	Flavobacteriales	Flavobacteriaceae	NS4 marine group	NA
fe5f4c41ca2a48060b0868c63f4da1f9	9.62379	5.86235	1.06134	5.52353	3.32255e-08	6.07784e-07	Bacteria	Bacteroidetes	Bacteroidia	Flavobacteriales	Flavobacteriaceae	NS4 marine group	uncultured marine bacterium
b27dd55ffa10a559f5c4316d3a6da072	2.58526	5.48179	1.68979	3.24407	0.00117835	0.00529197	Bacteria	Bacteroidetes	Bacteroidia	Flavobacteriales	Flavobacteriaceae	NS5 marine group	NA
b2a3a05b9ce4f87a59bca1acf1156566	9.61325	7.13356	1.18425	6.02372	1.70453e-09	4.40826e-08	Bacteria	Bacteroidetes	Bacteroidia	Flavobacteriales	Flavobacteriaceae	NS5 marine group	uncultured Flavobacteriaceae bacterium
47bf50ed228f8efb507f8f63eb450321	2.86369	5.32524	1.9452	2.73763	0.00618835	0.0211836	Bacteria	Bacteroidetes	Bacteroidia	Flavobacteriales	Flavobacteriaceae	NS5 marine group	NA
8f9763d683e1fc9c69d21adfa92022aa	1.54369	4.67785	1.87601	2.49351	0.0126486	0.0384067	Bacteria	Bacteroidetes	Bacteroidia	Flavobacteriales	Flavobacteriaceae	NS5 marine group	uncultured marine bacterium
192c73da074c098547192a0063311304	4.30447	5.62953	1.63933	3.43405	0.000594642	0.00303503	Bacteria	Bacteroidetes	Bacteroidia	Flavobacteriales	Flavobacteriaceae	NS5 marine group	NA
cbf57c13c602ecce863391819148fe4e	4.30272	6.51054	1.37157	4.74679	2.06667e-06	2.42188e-05	Bacteria	Bacteroidetes	Bacteroidia	Flavobacteriales	Flavobacteriaceae	NS5 marine group	uncultured marine bacterium
0e8643db72a26afdb8e85c7a96d808af	5.69415	6.57583	1.2631	5.20611	1.92841e-07	2.72888e-06	Bacteria	Bacteroidetes	Bacteroidia	Flavobacteriales	Flavobacteriaceae	NS5 marine group	uncultured Flavobacterium sp.
3941727df8a481ab61167b0d3b72d9e5	2.24366	5.62564	2.25761	2.49186	0.0127076	0.0384303	Bacteria	Bacteroidetes	Bacteroidia	Flavobacteriales	Flavobacteriaceae	NA	NA
8fa48b9602f713e4cebf2f7dab313bea	2.99926	6.38104	2.48913	2.56357	0.0103603	0.0326481	Bacteria	Bacteroidetes	Bacteroidia	Sphingobacteriales	NA	NA	NA
f6f6eb7b40cabcee427d7dfbecca33ef	3.00422	6.00667	2.29527	2.61698	0.00887125	0.0286786	Bacteria	Bacteroidetes	Bacteroidia	Bacteroidales	Prolixibacteraceae	Roseimarinus	Roseimarinus sediminis
1e0bdc965c7bc1f09795f9fbcb1ce200	3.76652	5.67986	1.55652	3.64907	0.000263194	0.00160484	Bacteria	Bacteroidetes	Bacteroidia	Bacteroidales	Prolixibacteraceae	Roseimarinus	Cytophaga sp. AN-BI4
b00f3d3b39f87e816942bf8b093f8b37	2.25139	5.76597	1.83269	3.14618	0.0016542	0.00696993	Bacteria	Bacteroidetes	Bacteroidia	Bacteroidales	Marinifilaceae	uncultured	uncultured bacterium
685e0938911223844bd5ab53014509fe	3.17559	6.15582	1.47424	4.1756	2.97207e-05	0.000237134	Bacteria	Bacteroidetes	Bacteroidia	Chitinophagales	uncultured	uncultured Bacteroidetes/Chlorobi group bacterium	uncultured Bacteroidetes/Chlorobi group bacterium
7d8f667ff8f02b0d8d92a85e78963ec2	4.04499	4.07957	1.17705	3.46594	0.000528382	0.00277123	Bacteria	Bacteroidetes	Bacteroidia	Chitinophagales	uncultured	uncultured Sphingobacteriia bacterium	uncultured Sphingobacteriia bacterium
0377bd854b482edcd93733587cf06f3e	6.55395	-5.58627	1.39616	-4.00118	6.30283e-05	0.000441787	Bacteria	Verrucomicrobia	Verrucomicrobiae	Opitutales	Puniceicoccaceae	Lentimonas	seawater metagenome
057db92f77a9906591e6f823afdc74fc	12.2685	-3.18212	1.11952	-2.84238	0.00447776	0.0164624	Bacteria	Actinobacteria	Actinobacteria	Micrococcales	Microbacteriaceae	NA	NA
7ee9f13b6d3e9f97f6d4c77ccde28689	12.9142	-3.35624	1.13613	-2.95409	0.00313588	0.0121233	Bacteria	Actinobacteria	Actinobacteria	Micrococcales	Microbacteriaceae	Candidatus Aquiluna	NA
45ec55f1d548f2ff9faa10f5cb9830a8	14.6932	6.72204	1.07554	6.24992	4.10659e-10	1.27717e-08	Bacteria	Actinobacteria	Actinobacteria	PeM15	uncultured Actinomycetales bacterium	uncultured Actinomycetales bacterium	uncultured Actinomycetales bacterium
8e6b0b634afa67d98925a405d5c6ea45	27.7743	7.90679	1.06524	7.42257	1.14872e-13	1.07693e-11	Bacteria	Actinobacteria	Acidimicrobiia	Microtrichales	Microtrichaceae	Sva0996 marine group	uncultured Verrucomicrobiales bacterium HF0070_30L02
b72553aee1c38b784807621995124694	4.29149	5.83282	1.22385	4.76598	1.87942e-06	2.2374e-05	Bacteria	Actinobacteria	Acidimicrobiia	Actinomarinales	Actinomarinaceae	Candidatus Actinomarina	NA
ae0a59841d2dff418fb9e5ac5a88f12e	2.94169	5.73938	2.35749	2.43453	0.0149111	0.0431788	Bacteria	Proteobacteria	Deltaproteobacteria	Desulfobacterales	Desulfobacteraceae	uncultured	NA
9e44019f4ec613cbd2c114d9fd07c308	2.29347	6.0021	2.46221	2.43768	0.0147817	0.04297	Bacteria	Proteobacteria	Deltaproteobacteria	Desulfobacterales	Desulfobacteraceae	Sva0081 sediment group	uncultured delta proteobacterium
08b9b4fe45f07c995bb73c7f1646eb11	16.5109	8.82275	2.74188	3.21777	0.00129192	0.00573338	Bacteria	Proteobacteria	Deltaproteobacteria	Desulfobacterales	Desulfobacteraceae	Desulfobacter	NA
c436bf432e721d06a14190b2332ceccc	3.77678	5.75482	2.30265	2.49922	0.0124469	0.0379549	Bacteria	Proteobacteria	Deltaproteobacteria	Desulfobacterales	Desulfobacteraceae	Desulfotignum	NA
9fbcaf2b4f2d8d256ec96c9932ec7678	9.1592	7.25339	1.11947	6.47928	9.21622e-11	3.29151e-09	Bacteria	Proteobacteria	Deltaproteobacteria	SAR324 clade(Marine group B)	uncultured bacterium HF0200_39L23	uncultured bacterium HF0200_39L23	uncultured bacterium HF0200_39L23
34debe50cb01f0d82d0f8ef0aedb19d6	22.116	2.05432	0.828446	2.47973	0.0131483	0.039445	Bacteria	Proteobacteria	Deltaproteobacteria	SAR324 clade(Marine group B)	uncultured bacterium HF0010_10I05	uncultured bacterium HF0010_10I05	uncultured bacterium HF0010_10I05
695094be9a19567c178b084145bf446c	2.653	5.2827	1.72697	3.05893	0.00222126	0.00886141	Bacteria	Proteobacteria	Deltaproteobacteria	NA	NA	NA	NA
f55a5ba6605921f4e970f666f98760ca	1.39391	5.10166	2.06605	2.46928	0.0135385	0.0404538	Bacteria	Proteobacteria	Deltaproteobacteria	SAR324 clade(Marine group B)	NA	NA	NA
009017b8942d674bc1e96f1f953ab963	7.50628	-4.47174	1.39564	-3.20407	0.00135499	0.00594293	Bacteria	Proteobacteria	Deltaproteobacteria	SAR324 clade(Marine group B)	NA	NA	NA
9a3014a5b54bd2c342bdd71c32f39e6d	3.11524	3.34188	1.13739	2.93821	0.00330112	0.0126318	Bacteria	Proteobacteria	Deltaproteobacteria	Bdellovibrionales	Bacteriovoracaceae	Peredibacter	NA
8a54665fd2e5198d0c98352be0f108ab	3.97762	3.11875	1.04248	2.99166	0.00277467	0.0108953	Bacteria	Proteobacteria	Deltaproteobacteria	Oligoflexales	Oligoflexaceae	uncultured	uncultured bacterium
fce7a74f2ce6481a3a5d75b1bf162ee8	1.80156	4.28983	1.54219	2.78165	0.00540838	0.0191798	Bacteria	Proteobacteria	Deltaproteobacteria	Oligoflexales	Oligoflexaceae	Pseudobacteriovorax	uncultured delta proteobacterium
fe643e32a088b957b98cdb49a62666a1	2.62844	5.74848	1.60399	3.58386	0.000338552	0.00195319	Bacteria	Epsilonbacteraeota	Campylobacteria	Campylobacterales	Thiovulaceae	Sulfurimonas	NA
36c88232ad577c84a1d31451edaaf944	8.94662	7.48964	1.76404	4.24573	2.17881e-05	0.000185694	Bacteria	Epsilonbacteraeota	Campylobacteria	Campylobacterales	Sulfurovaceae	Sulfurovum	uncultured Helicobacteraceae bacterium
4792bf5ae9828c11687074429e205f3e	3.08354	6.39543	1.84833	3.4601	0.000539967	0.00281233	Bacteria	Epsilonbacteraeota	Campylobacteria	Campylobacterales	Sulfurovaceae	Sulfurovum	NA
5bba01228b2bcfbd9ba251ee3d7bdb3d	3.54486	5.34792	1.64159	3.25777	0.00112292	0.00513532	Bacteria	Epsilonbacteraeota	Campylobacteria	Campylobacterales	Arcobacteraceae	Arcobacter	unidentified
3f30df29902717286c8341901b31f494	1.98227	5.4519	1.73139	3.14885	0.00163914	0.00694551	Bacteria	NA	NA	NA	NA	NA	NA
61c7464088424d1ff1bd2edf75220624	23.0865	5.85191	0.816751	7.16487	7.78614e-13	6.48845e-11	Bacteria	Proteobacteria	Deltaproteobacteria	Bradymonadales	uncultured delta proteobacterium	uncultured delta proteobacterium	uncultured delta proteobacterium
e054cb61677b84a26e66bcf790c091c7	20.1294	6.5683	1.03432	6.35038	2.14783e-10	7.32216e-09	Bacteria	Proteobacteria	Deltaproteobacteria	Bradymonadales	uncultured marine bacterium	uncultured marine bacterium	uncultured marine bacterium
8d08dc557e4f19a706908c0424d545b3	4.03554	5.82032	1.35633	4.29122	1.77697e-05	0.000158658	Bacteria	Proteobacteria	Alphaproteobacteria	Thalassobaculales	Nisaeaceae	OM75 clade	marine metagenome
443f2724822d15767a4cc4f814bfb55e	67.226	1.73037	0.494501	3.49923	0.000466596	0.00248189	Bacteria	Proteobacteria	Alphaproteobacteria	Puniceispirillales	SAR116 clade	uncultured_SAR116 clade	uncultured organism
2c2bdb94909d75e5cc74516de3640b13	14.8769	2.06563	0.744963	2.7728	0.00555764	0.0194777	Bacteria	Proteobacteria	Alphaproteobacteria	Puniceispirillales	SAR116 clade	uncultured Rhodospirillales bacterium	uncultured Rhodospirillales bacterium
5e2ed67ce37968ec891a5de56de50209	17.0908	3.62812	0.927648	3.91109	9.18791e-05	0.000620805	Bacteria	Proteobacteria	Alphaproteobacteria	Puniceispirillales	SAR116 clade	uncultured alpha proteobacterium CHAB-III-8	uncultured alpha proteobacterium CHAB-III-8
b85465bf06c0d8d9d9bd0631e6b659eb	51.1603	3.04778	0.720261	4.23149	2.32152e-05	0.000195633	Bacteria	Proteobacteria	Alphaproteobacteria	Puniceispirillales	SAR116 clade	Candidatus Puniceispirillum	Candidatus Puniceispirillum marinum IMCC1322
6f9af960c0ba3389927d3db7ce6b03bd	50.7177	4.44368	0.880695	5.04565	4.51981e-07	6.05332e-06	Bacteria	NA	NA	NA	NA	NA	NA
aa05be0f725150bca8d2b05ea0df8d39	41.2399	7.41689	1.08151	6.85792	6.98688e-12	3.2751e-10	Bacteria	Proteobacteria	Alphaproteobacteria	Puniceispirillales	SAR116 clade	NA	NA
6e12a5616b784ba7291fab7e01db48e4	57.6852	3.16938	0.787613	4.02403	5.72118e-05	0.000405842	Bacteria	Proteobacteria	Alphaproteobacteria	Puniceispirillales	SAR116 clade	Candidatus Puniceispirillum	uncultured bacterium
3290e0b457faa0f510f7e581a9ef372e	4.6815	4.4146	1.30018	3.39538	0.000685334	0.00344967	Bacteria	Proteobacteria	Alphaproteobacteria	Puniceispirillales	SAR116 clade	uncultured bacterium ARCTIC09_D_04	uncultured bacterium ARCTIC09_D_04
63a3e66ef06c34efa10a648a5b4fa3cd	6.85688	5.39808	1.18741	4.5461	5.46497e-06	5.6147e-05	Bacteria	Proteobacteria	Alphaproteobacteria	Puniceispirillales	SAR116 clade	uncultured Oceanibaculum sp.	uncultured Oceanibaculum sp.
861e0b839f3e535d95297eba3c2a9dc5	35.7715	4.68037	0.884616	5.29085	1.21748e-07	1.90231e-06	Bacteria	Proteobacteria	Alphaproteobacteria	Puniceispirillales	SAR116 clade	NA	NA
743a861263802aed8b9ccab01ad64c88	15.7193	7.97007	1.18554	6.72271	1.78371e-11	7.43212e-10	Bacteria	Proteobacteria	Alphaproteobacteria	Thalassobaculales	uncultured	NA	NA
3043d03bd8656e13196bdc5a2d4aef0d	25.3327	6.43989	1.01644	6.33572	2.36241e-10	7.70352e-09	Bacteria	Proteobacteria	Alphaproteobacteria	Parvibaculales	PS1 clade	uncultured PS1 clade bacterium	uncultured PS1 clade bacterium
79e7a7cb59eca0e0ddb42ca194a65558	4.59519	5.90333	1.28414	4.5971	4.28409e-06	4.5901e-05	Bacteria	Proteobacteria	Alphaproteobacteria	Parvibaculales	PS1 clade	uncultured PS1 clade bacterium	uncultured PS1 clade bacterium
b09ee82fd853ccf811274cf999262325	2.90271	5.30491	1.91514	2.76998	0.00560594	0.0195556	Bacteria	Proteobacteria	Alphaproteobacteria	Parvibaculales	PS1 clade	NA	NA
06723fee58785c6ff4b62f5c5cf0abdd	3.57963	4.91524	1.57882	3.11324	0.00185048	0.00758393	Bacteria	Proteobacteria	Alphaproteobacteria	Rhodospirillales	AEGEAN-169 marine group	NA	NA
d47fbc8bf4a19f82431bc9f1d1886734	249.546	5.49473	0.842554	6.52152	6.96e-11	2.74737e-09	Bacteria	Proteobacteria	Alphaproteobacteria	SAR11 clade	Clade I	Clade Ia	NA
d894bc779580ad7a6755e7486f4e238e	85.0412	-4.36846	1.20489	-3.62561	0.000288283	0.00172766	Bacteria	Proteobacteria	Alphaproteobacteria	SAR11 clade	Clade I	Clade Ia	NA
925d3d2bfa1e88a0336e0044cfd84ef1	11.7273	-4.77837	1.85729	-2.57276	0.010089	0.0320626	Bacteria	Proteobacteria	Alphaproteobacteria	SAR11 clade	Clade I	Clade Ia	NA
785bc131ebdc4bb821c7cfae2f4d9377	29.3638	3.76354	0.753736	4.99319	5.93901e-07	7.81449e-06	Bacteria	Proteobacteria	Alphaproteobacteria	Rhodobacterales	Rhodobacteraceae	NA	NA
a92f307a8c506c2817879ba9b233d821	26.1203	2.63914	0.764967	3.45	0.000560587	0.00289959	Bacteria	Proteobacteria	Alphaproteobacteria	Rhodobacterales	Rhodobacteraceae	NA	NA
60c81f736039a373cd7123ac0cff0fe7	2.02106	5.67917	2.32583	2.44178	0.0146152	0.0426514	Bacteria	Proteobacteria	Alphaproteobacteria	Rhodobacterales	Rhodobacteraceae	NA	NA
90016b59b5229c3a10dfa5778638027a	2.72286	4.94606	1.40246	3.52669	0.000420782	0.00230201	Bacteria	Proteobacteria	Alphaproteobacteria	Rhodobacterales	Rhodobacteraceae	Planktomarina	NA
e142e2be14bff9b37f01d183acf8ff62	41.6724	-2.09132	0.654164	-3.19694	0.00138894	0.00605644	Bacteria	Proteobacteria	Alphaproteobacteria	Rhodobacterales	Rhodobacteraceae	Planktomarina	NA
da4cb3a14b4cfc34e0e97724839f0bb3	48.3228	5.4787	0.790091	6.93427	4.08327e-12	2.35573e-10	Bacteria	Proteobacteria	Alphaproteobacteria	Rhodobacterales	Rhodobacteraceae	uncultured	uncultured bacterium GRIST14
edbdf2f0994a078171a44765047f8302	348.511	5.72079	0.663535	8.62169	6.5972e-18	1.6493e-15	Bacteria	Proteobacteria	Alphaproteobacteria	Rhodobacterales	Rhodobacteraceae	unclassified_Rhodobacteraceae	NA
e69263d54352749060fae5725791bfc6	5.82773	6.37486	2.5843	2.46676	0.0136341	0.0405735	Bacteria	Proteobacteria	Alphaproteobacteria	Rhodobacterales	Rhodobacteraceae	NA	NA
18effeca82bd51c0cea262bbd28c1bf0	9.20317	6.66284	1.90184	3.50337	0.000459413	0.00246114	Bacteria	Proteobacteria	Alphaproteobacteria	Rhodobacterales	Rhodobacteraceae	NA	NA
f34e6515740d004bb8a5417b75f7b857	5.17508	6.79682	2.43008	2.79696	0.00515863	0.0186008	Bacteria	Proteobacteria	Alphaproteobacteria	Rhodobacterales	Rhodobacteraceae	Palleronia	NA
ea35519e4c13a1739b5ce09c2f57f134	52.6245	5.21346	0.748447	6.9657	3.26763e-12	2.04227e-10	Bacteria	Proteobacteria	Alphaproteobacteria	Rhodobacterales	Rhodobacteraceae	uncultured	Rhodobacteraceae bacterium REDSEA-S03_B4
b2e6e14e147fcbf24a82e28d07b8e742	31.7919	3.5881	1.12487	3.18979	0.00142374	0.00617229	Bacteria	Proteobacteria	Alphaproteobacteria	Rhodobacterales	Rhodobacteraceae	Sulfitobacter	NA
789b7154821a227e5aa1c6f861d1e93a	315.528	5.40621	0.757561	7.13634	9.58499e-13	7.18874e-11	Bacteria	Proteobacteria	Alphaproteobacteria	Rhodobacterales	Rhodobacteraceae	unclassified_Rhodobacteraceae	NA
a5d86f2f06ad5a0b1251d5a97fd7629c	5.46854	6.37396	2.40142	2.65424	0.00794867	0.0262621	Bacteria	Proteobacteria	Alphaproteobacteria	Rhodobacterales	Rhodobacteraceae	NA	NA
bd60cd0979eb7e764bf07740b4b3dec6	3.1512	5.27665	1.35946	3.88144	0.000103842	0.00069537	Bacteria	Proteobacteria	Alphaproteobacteria	Rhodobacterales	Rhodobacteraceae	NA	NA
fb6b39c88617f52c9118740b68d97a24	2.62302	-4.25461	1.64301	-2.58952	0.00961105	0.0308046	Bacteria	Proteobacteria	Alphaproteobacteria	Rhodobacterales	Rhodobacteraceae	Loktanella	NA
8f38a262fbe558205d50aae1d42c76cd	15.6107	5.53336	1.6556	3.34222	0.000831124	0.00397034	Bacteria	Proteobacteria	Alphaproteobacteria	Rhodobacterales	Rhodobacteraceae	Loktanella	NA
21f4b725912601a7e7eee09ca37707b6	2.65688	4.22225	1.34565	3.13771	0.00170275	0.00709055	Bacteria	Proteobacteria	Alphaproteobacteria	NA	NA	NA	NA
18d11c5e0310e5a33b6aa84d2ff785d7	1.89722	4.7999	1.88704	2.54361	0.0109715	0.0341436	Bacteria	Proteobacteria	Gammaproteobacteria	SAR86 clade	NA	NA	NA
609676938cb753f114d0bafbd7045676	4.9233	5.69562	2.253	2.52801	0.011471	0.0354044	Bacteria	Proteobacteria	Gammaproteobacteria	SAR86 clade	uncultured proteobacterium OCS44	uncultured proteobacterium OCS44	uncultured proteobacterium OCS44
57893ac82b4aee01160dcc1605feaffc	6.84567	6.27127	1.77911	3.52495	0.00042357	0.00230201	Bacteria	Proteobacteria	Gammaproteobacteria	SAR86 clade	NA	NA	NA
b255efd2282dfa6bd22ec7dcbd713e18	16.3745	5.79792	1.32605	4.37233	1.22925e-05	0.000115242	Bacteria	Proteobacteria	Gammaproteobacteria	SAR86 clade	NA	NA	NA
b3efeac6b67cf9d4eab02c24ab84f754	13.3996	7.07129	2.3066	3.06568	0.00217173	0.00871015	Bacteria	Proteobacteria	Gammaproteobacteria	Oceanospirillales	Nitrincolaceae	Marinobacterium	NA
2e2905f3945aa885b16629b8dedfe755	12.0953	7.12258	2.04001	3.49144	0.000480431	0.00253749	Bacteria	Proteobacteria	Gammaproteobacteria	Oceanospirillales	Nitrincolaceae	Marinobacterium	NA
220c2df3c0fd180de2543507e0a6cdc3	10.9427	5.69727	1.49103	3.82101	0.000132904	0.00086948	Bacteria	Proteobacteria	Gammaproteobacteria	Oceanospirillales	Nitrincolaceae	Marinobacterium	NA
4325b4cf6537e71b61a7d09193915174	6.9516	4.75558	1.41379	3.36372	0.000769001	0.00376961	Bacteria	Proteobacteria	Gammaproteobacteria	Cellvibrionales	Porticoccaceae	SAR92 clade	NA
1038add41ab29338542682636d060488	19.5931	4.30664	0.801807	5.37117	7.82268e-08	1.2483e-06	Bacteria	Proteobacteria	Gammaproteobacteria	Cellvibrionales	Porticoccaceae	SAR92 clade	NA
6c40bc52fd0087dc94686d393bdec745	200.4	2.42832	0.721628	3.36505	0.000765299	0.00376961	Bacteria	Proteobacteria	Gammaproteobacteria	Cellvibrionales	Porticoccaceae	SAR92 clade	NA
e12ac18ba0f9ebe3d3882291adb4089d	7.86488	3.42391	1.024	3.34365	0.000826832	0.00397034	Bacteria	Proteobacteria	Gammaproteobacteria	Oceanospirillales	NA	NA	NA
8c74d352b4281f4f38e6d5b903fb9ea8	16.9381	2.27837	0.773145	2.94689	0.00320988	0.0123457	Bacteria	Proteobacteria	Gammaproteobacteria	Oceanospirillales	Saccharospirillaceae	Litoribrevibacter	Litoribrevibacter albus
f6dab6b0692ce679915aafcfab4babf3	45.1964	3.47798	1.29052	2.69503	0.0070383	0.0236714	Bacteria	Proteobacteria	Gammaproteobacteria	Alteromonadales	Marinobacteraceae	Marinobacter	Marinobacter sp. H3(2009)
85dc9dfa77caa459481ce88287eb2405	28.3866	23.27	2.99757	7.76295	8.29776e-15	1.24466e-12	Bacteria	Proteobacteria	Gammaproteobacteria	Alteromonadales	Marinobacteraceae	Marinobacter	Marinobacter sp. ES-1
d6af196bbf2c7208d15bfc0387c57618	219.574	6.29993	1.07919	5.83763	5.295e-09	1.24102e-07	Bacteria	Proteobacteria	Gammaproteobacteria	Alteromonadales	Marinobacteraceae	Marinobacter	NA
8bb0ff5dfa23a81f22e0f557515533f4	5.10458	5.47904	1.36179	4.02342	5.7359e-05	0.000405842	Bacteria	Proteobacteria	Gammaproteobacteria	Vibrionales	Vibrionaceae	Vibrio	NA
4842e18da8d7702b740f51ba61a67318	6.24089	5.52158	1.26235	4.37406	1.21959e-05	0.000115242	Bacteria	Proteobacteria	Gammaproteobacteria	Vibrionales	Vibrionaceae	Photobacterium	Photobacterium phosphoreum
9455ad9c70152d71c93d914573e43182	3.44071	4.94148	1.535	3.2192	0.00128547	0.00573338	Bacteria	Proteobacteria	Gammaproteobacteria	Vibrionales	Vibrionaceae	Photobacterium	NA
4ae301c4d32fc04aa91e824ef7931e88	38.6183	7.3154	1.76563	4.14323	3.42448e-05	0.000267537	Bacteria	Proteobacteria	Gammaproteobacteria	Vibrionales	Vibrionaceae	Vibrio	NA
6eaad8d63b5713509f4ef9416fcdbb43	11.2097	7.02791	1.35282	5.19501	2.04711e-07	2.84321e-06	Bacteria	Proteobacteria	Gammaproteobacteria	Vibrionales	Vibrionaceae	Vibrio	NA
372ab77c032b185c24b801c809e55222	27.0237	8.30408	2.64753	3.13653	0.00170958	0.00709055	Bacteria	Proteobacteria	Gammaproteobacteria	Vibrionales	Vibrionaceae	Vibrio	NA
8c5843fab3e0b816df86e7e3eb198e1c	9.06027	4.04712	1.22604	3.30098	0.000963484	0.00454474	Bacteria	Proteobacteria	Gammaproteobacteria	Vibrionales	Vibrionaceae	Vibrio	NA
072b96e7f664a897296ba014cbf8decf	55.1138	3.07205	0.804151	3.82024	0.00013332	0.00086948	Bacteria	Proteobacteria	Gammaproteobacteria	Vibrionales	Vibrionaceae	Aliivibrio	unclassified_Aliivibrio
e7e66c1692857d735069437446553035	6.12967	4.43492	1.42836	3.10491	0.00190337	0.00771636	Bacteria	Proteobacteria	Gammaproteobacteria	Vibrionales	Vibrionaceae	Photobacterium	NA
e2170dad080ba91cbfb6aada2c7031a0	17.0944	3.07748	0.98126	3.13626	0.00171119	0.00709055	Bacteria	Proteobacteria	Gammaproteobacteria	Vibrionales	Vibrionaceae	Photobacterium	NA
f92cd22bf150cde576fa104aafd650bb	2.5882	5.81283	1.59874	3.63588	0.00027703	0.00167558	Bacteria	Proteobacteria	Gammaproteobacteria	Alteromonadales	Pseudoalteromonadaceae	uncultured	uncultured bacterium
885b095c7de473718e81844f5cac5f20	3.87162	5.77841	1.52875	3.77981	0.000156946	0.00099754	Bacteria	Proteobacteria	Gammaproteobacteria	Alteromonadales	Alteromonadaceae	Catenovulum	uncultured proteobacterium
b67b4b2b73d7cfa0cca43644946254fa	64.9392	4.2838	1.3113	3.26685	0.00108753	0.00500397	Bacteria	Proteobacteria	Gammaproteobacteria	Alteromonadales	NA	NA	NA
8cbc38e383f7561b3330ba05c496309a	47.7437	7.39098	1.83051	4.03766	5.39875e-05	0.000393807	Bacteria	Proteobacteria	Gammaproteobacteria	Alteromonadales	Idiomarinaceae	Idiomarina	NA
adc5841a091682a93ce87de7a605176c	4.33791	5.15317	2.0719	2.48718	0.0128761	0.0387836	Bacteria	Proteobacteria	Gammaproteobacteria	Alteromonadales	Idiomarinaceae	Idiomarina	Idiomarina sp. 14Y
ef9122a1e9070cb4ccfa8cd1101ae2ea	23.7511	5.9831	2.27085	2.63474	0.00842011	0.0276977	Bacteria	Proteobacteria	Gammaproteobacteria	Alteromonadales	NA	NA	NA
ff966508e36166cab7df57a512d6e795	31.8239	6.73451	1.58023	4.26172	2.02859e-05	0.000174879	Bacteria	Proteobacteria	Gammaproteobacteria	Alteromonadales	Idiomarinaceae	Idiomarina	NA
252e7b443259e87d610a95d4baaf65ad	6.93712	6.32298	2.49838	2.53083	0.0113793	0.0352664	Bacteria	Proteobacteria	Gammaproteobacteria	Alteromonadales	Idiomarinaceae	Idiomarina	NA
ad18516e4ed02e7b20f9cd2f6d40737f	16.3938	5.88142	1.51772	3.87517	0.00010655	0.000707191	Bacteria	Proteobacteria	Gammaproteobacteria	Alteromonadales	Idiomarinaceae	Idiomarina	NA
73af9ec78d02cdddfa21e84f39f894f8	247.653	7.24684	0.777382	9.32211	1.1405e-20	8.55373e-18	Bacteria	Proteobacteria	Gammaproteobacteria	Alteromonadales	Alteromonadaceae	Glaciecola	Glaciecola sp. HTCC2999
fd316faaae89053af5ece7f865b3e5a5	42.5976	5.69715	2.03988	2.79288	0.00522411	0.0187109	Bacteria	Proteobacteria	Gammaproteobacteria	Alteromonadales	Alteromonadaceae	Alteromonas	NA
cbb3a7419572cee627fb1b32078d13a5	136.342	5.42322	1.20359	4.50586	6.61032e-06	6.61032e-05	Bacteria	Proteobacteria	Gammaproteobacteria	Alteromonadales	Alteromonadaceae	Alteromonas	NA
b6cb5ec9461979d3cb2df00acfe6f7d0	60.2426	8.61916	2.12441	4.0572	4.96636e-05	0.000368789	Bacteria	Proteobacteria	Gammaproteobacteria	Alteromonadales	Alteromonadaceae	Alteromonas	NA
4165be7e5de2d59fc8b208c116cac2c4	14.8923	6.93486	2.56828	2.7002	0.00692983	0.0234116	Bacteria	Proteobacteria	Gammaproteobacteria	Alteromonadales	Alteromonadaceae	Alteromonas	NA
05434a7c75d571d2614e1a8fe516cbb9	104.703	4.55719	1.25755	3.62385	0.000290246	0.00172766	Bacteria	Proteobacteria	Gammaproteobacteria	Alteromonadales	Alteromonadaceae	Alteromonas	NA
fcc79399a0c508face1e2247d0937d40	16.7707	6.38817	1.91813	3.33041	0.000867168	0.0041163	Bacteria	Proteobacteria	Gammaproteobacteria	Alteromonadales	Alteromonadaceae	Alteromonas	NA
38e5c6a85713ac2b2ebd517bcb66a54a	24.1683	3.67189	1.11522	3.29252	0.000992952	0.00465446	Bacteria	Proteobacteria	Gammaproteobacteria	Alteromonadales	Alteromonadaceae	Salinimonas	Alteromonas sp. M71_D56
429cbc16900b0182c399d241c25979cc	26.2167	6.74962	1.6132	4.184	2.86425e-05	0.000230988	Bacteria	Proteobacteria	Gammaproteobacteria	Alteromonadales	Alteromonadaceae	Alteromonas	NA
9462dc3d84fa1d817d21cbca941ad8c1	16.2294	3.43647	0.974396	3.52676	0.00042067	0.00230201	Bacteria	Proteobacteria	Gammaproteobacteria	Alteromonadales	Alteromonadaceae	Alteromonas	Alteromonas australica
21511f40347cec8241e99688b31bb89d	7.6589	6.02299	2.50524	2.40416	0.0162098	0.0465798	Bacteria	Proteobacteria	Gammaproteobacteria	Alteromonadales	Alteromonadaceae	Alteromonas	NA
7eec8bc5ce651be657990003459e46a1	3.56849	4.30267	1.68916	2.54723	0.0108583	0.0339321	Bacteria	Proteobacteria	Gammaproteobacteria	Alteromonadales	Pseudoalteromonadaceae	Algicola	uncultured bacterium
76de1032475f46a5940392126bd0bd6b	70.1545	4.116	1.16167	3.54317	0.000395348	0.0022463	Bacteria	Proteobacteria	Gammaproteobacteria	Alteromonadales	Pseudoalteromonadaceae	Pseudoalteromonas	NA
83dda743c6c1ed5ef66fd374eda70b22	118.699	5.43846	1.17373	4.63347	3.59591e-06	3.96608e-05	Bacteria	Proteobacteria	Gammaproteobacteria	Alteromonadales	Pseudoalteromonadaceae	Pseudoalteromonas	NA
311feabd17a9cbd1c9b41cb1fb268914	76.9001	6.3689	1.71215	3.71982	0.000199361	0.00123571	Bacteria	Proteobacteria	Gammaproteobacteria	Alteromonadales	Pseudoalteromonadaceae	Pseudoalteromonas	NA
8649e564da6b3521036c7188822f0eb8	225.397	8.78159	1.29321	6.79051	1.11735e-11	4.92948e-10	Bacteria	Proteobacteria	Gammaproteobacteria	Alteromonadales	Pseudoalteromonadaceae	Pseudoalteromonas	NA
6fd1be675f15e1103b64787976a9b137	15.5352	7.41471	1.75541	4.22392	2.40092e-05	0.000200077	Bacteria	Proteobacteria	Gammaproteobacteria	Alteromonadales	Pseudoalteromonadaceae	Pseudoalteromonas	NA
daf47953c27eeb962d462d3c66de05fe	4.05154	3.3358	1.33478	2.49915	0.0124492	0.0379549	Bacteria	Proteobacteria	Gammaproteobacteria	Alteromonadales	Colwelliaceae	NA	NA
3030a926b91c63f4a26d0035ffffb22a	4.88266	5.51464	1.33246	4.1387	3.49285e-05	0.000270066	Bacteria	Proteobacteria	Gammaproteobacteria	Alteromonadales	NA	NA	NA
236514270d758e2dfada0f8a9ba11489	22.4022	4.29241	1.21948	3.51988	0.000431746	0.00232957	Bacteria	Proteobacteria	Gammaproteobacteria	Pseudomonadales	Moraxellaceae	Psychrobacter	NA
300cff6259ba2f77ff675847137246de	22.1163	6.80768	2.03154	3.351	0.000805196	0.00392141	Bacteria	Proteobacteria	Gammaproteobacteria	Pseudomonadales	Moraxellaceae	Psychrobacter	NA
402bdc0f0fef6b4c5adec81054881ff6	4.7675	7.00581	2.39582	2.92418	0.00345366	0.013082	Bacteria	Proteobacteria	Gammaproteobacteria	Pseudomonadales	Moraxellaceae	Psychrobacter	NA
4845032472259b5944d6a99e43301e07	47.0725	4.52974	1.02737	4.40906	1.03822e-05	9.9829e-05	Bacteria	Proteobacteria	Gammaproteobacteria	Pseudomonadales	Moraxellaceae	Psychrobacter	NA
388d5c498a4cb96245f2b915e3a82017	16.4549	4.61152	1.45685	3.1654	0.00154868	0.00667536	Bacteria	Proteobacteria	Gammaproteobacteria	Pseudomonadales	Moraxellaceae	Psychrobacter	NA
2ac7ecc5001ded4dd2a17aacf75e7cb8	12.5734	6.4973	2.24224	2.89768	0.00375935	0.0140274	Bacteria	Proteobacteria	Gammaproteobacteria	Oceanospirillales	Halomonadaceae	Halomonas	NA
02aff1c61433cf8e6516011b969d2c83	7.38047	6.97754	2.65207	2.63098	0.008514	0.0278843	Bacteria	Proteobacteria	Gammaproteobacteria	Oceanospirillales	Halomonadaceae	Halomonas	NA
db93641f81cd6012c254684c767cc9fd	30.4551	5.81334	2.02144	2.87584	0.0040295	0.014961	Bacteria	Proteobacteria	Gammaproteobacteria	Oceanospirillales	Halomonadaceae	Halomonas	NA
423483c409aeeaa4492bc95f6a6f7da1	16.8883	7.79735	2.17754	3.5808	0.000342541	0.00196111	Bacteria	Proteobacteria	Gammaproteobacteria	Oceanospirillales	Halomonadaceae	Halomonas	NA
dc5456b6a3fba5cf0daf0662acc9b474	12.7783	6.85569	2.57005	2.66753	0.00764102	0.0253574	Bacteria	Proteobacteria	Gammaproteobacteria	Oceanospirillales	Halomonadaceae	Halomonas	Halomonas sp. RKEM 883
70e72d2b7ed2e292decf94200734439c	18.3608	8.09849	1.88268	4.30159	1.6958e-05	0.000153235	Bacteria	Proteobacteria	Gammaproteobacteria	Oceanospirillales	Halomonadaceae	Halomonas	NA
d143bf230d6ad99db07439c4c39d19bb	54.195	7.09449	1.80528	3.92986	8.49964e-05	0.000579521	Bacteria	Proteobacteria	Gammaproteobacteria	Oceanospirillales	Halomonadaceae	Halomonas	NA
12619c032f48e8ad9df844ad5f45fb96	61.7587	3.81531	1.54755	2.46538	0.0136868	0.0405735	Bacteria	Proteobacteria	Gammaproteobacteria	Oceanospirillales	Halomonadaceae	Halomonas	NA
ef6f38e83a282e8d08cfd52c9c4e2a3a	108.846	4.28408	1.05136	4.07481	4.6051e-05	0.000348871	Bacteria	Proteobacteria	Gammaproteobacteria	Oceanospirillales	Halomonadaceae	Cobetia	NA
1a76da3c094df2d4f9c03f9d5d818bef	42.6362	3.42334	1.18096	2.89878	0.00374619	0.0140274	Bacteria	Proteobacteria	Gammaproteobacteria	Oceanospirillales	Halomonadaceae	Halomonas	Halomonas taeanensis
c890db3c1cbdc5300a742626fd302126	3.01213	5.56314	2.0384	2.72917	0.00634948	0.021548	Bacteria	Proteobacteria	Gammaproteobacteria	Betaproteobacteriales	Nitrosomonadaceae	mle1-7	uncultured marine microorganism
8c0df67e6c33b7b333fa02c82f99092f	14.9208	6.48572	1.17232	5.5324	3.1588e-08	5.92275e-07	Bacteria	Proteobacteria	Gammaproteobacteria	Betaproteobacteriales	Nitrosomonadaceae	mle1-7	uncultured marine microorganism
5c1bf400f2f8c09270cdd66ae7121699	7.79683	-3.85939	1.17771	-3.27702	0.00104908	0.00488701	Bacteria	Proteobacteria	Gammaproteobacteria	Betaproteobacteriales	Methylophilaceae	OM43 clade	NA
3a2c259a966a71a379689b0577115d04	3.74819	4.80094	1.95072	2.46111	0.0138509	0.0408983	Bacteria	Proteobacteria	Gammaproteobacteria	Betaproteobacteriales	Methylophilaceae	OM43 clade	uncultured beta proteobacterium
55c9505279da79d38cb214127b7af5ca	13.7962	4.1939	1.14634	3.6585	0.000253694	0.0015596	Bacteria	Proteobacteria	Gammaproteobacteria	Betaproteobacteriales	NA	NA	NA
30b88a16aed4a178c55f50be1f4688a7	14.3887	3.21718	1.19798	2.68551	0.00724193	0.0242475	Bacteria	Proteobacteria	Gammaproteobacteria	NA	NA	NA	NA
ebeda465056fdac597caf233cadac4a5	19.2497	2.64353	0.957132	2.76193	0.00574613	0.0199519	Bacteria	Proteobacteria	Gammaproteobacteria	NA	NA	NA	NA
fd8e634e10170b3b4d9f3d5a762a6117	14.267	3.33155	1.02587	3.24754	0.00116406	0.00525929	Bacteria	Proteobacteria	Gammaproteobacteria	Betaproteobacteriales	NA	NA	NA
45e6dff3d95f94b9a2c90050450db6dd	10.5715	2.74942	1.02535	2.68144	0.00733051	0.024435	Bacteria	Proteobacteria	Gammaproteobacteria	Betaproteobacteriales	NA	NA	NA
df9db1fc055a0c4033ba59ee7458f567	32.1995	5.20783	1.39773	3.72593	0.000194597	0.00121623	Bacteria	Proteobacteria	Gammaproteobacteria	Betaproteobacteriales	NA	NA	NA
ddd59e982d556c787bc072db2b005e07	13.2664	6.60416	1.19327	5.53451	3.12105e-08	5.92275e-07	Bacteria	Proteobacteria	Gammaproteobacteria	Gammaproteobacteria Incertae Sedis	Unknown Family	Alkalimarinus	uncultured bacterium
9555a3f1ae57afb4c0a1b015ca56163f	4.26727	3.82015	1.4911	2.56197	0.0104081	0.0326613	Bacteria	Proteobacteria	Gammaproteobacteria	Oceanospirillales	Oleiphilaceae	Oleiphilus	uncultured bacterium
d597000823e86b385964bc4c76d6488c	3.67749	6.28309	2.0127	3.12172	0.00179799	0.00740928	Bacteria	Proteobacteria	Gammaproteobacteria	Oceanospirillales	Oleiphilaceae	Oleiphilus	uncultured bacterium
cc600cdbd8336cad20d9df7111e0a26a	29.3219	3.92589	0.837266	4.68893	2.74632e-06	3.07423e-05	Bacteria	Proteobacteria	Gammaproteobacteria	Oceanospirillales	Oleiphilaceae	Oleiphilus	Oleiphilus sp. HI0068
aab0041e5a65b71810103794b78f7ed7	8.45305	5.56588	1.57455	3.53491	0.000407912	0.00229407	Bacteria	Proteobacteria	Gammaproteobacteria	Oceanospirillales	Oleiphilaceae	Oleiphilus	NA
ea651c93d4cc63633df5773aae2b0cf8	7.98539	4.86727	1.15505	4.21391	2.5099e-05	0.00020686	Bacteria	Proteobacteria	Gammaproteobacteria	NA	NA	NA	NA
530b41b1b971a5b3b173848917b4542f	31.412	5.71873	1.0116	5.65315	1.57538e-08	3.47511e-07	Bacteria	Proteobacteria	Gammaproteobacteria	Thiomicrospirales	Thiomicrospiraceae	Thiomicrorhabdus	uncultured gamma proteobacterium
3a85b5736cfb89c413cb6dcfc16c5acc	78.3133	-1.93032	0.486762	-3.96564	7.31986e-05	0.00050366	Bacteria	Proteobacteria	Gammaproteobacteria	Oceanospirillales	Litoricolaceae	Litoricola	NA
f55a16ea9bdfeed1644d60a8e3f26668	24.2091	3.48886	0.970485	3.59497	0.000324428	0.00191591	Bacteria	Proteobacteria	Gammaproteobacteria	OM182 clade	NA	NA	NA
9ac987fe70de6cf7ac3f0f6d60281ec4	11.792	6.30795	2.16679	2.91119	0.00360051	0.0135698	Bacteria	Proteobacteria	Gammaproteobacteria	Alteromonadales	Marinobacteraceae	Marinobacter	NA
59883a2e611d70f54a2147517c0ac20c	8.58748	6.50057	2.02399	3.21177	0.0013192	0.00582002	Bacteria	Proteobacteria	Gammaproteobacteria	Alteromonadales	Marinobacteraceae	Marinobacter	NA
3141fbea2990c11b5e49418be5c59d36	5.92135	5.10243	1.80844	2.82146	0.00478056	0.0173209	Bacteria	Proteobacteria	Gammaproteobacteria	Alteromonadales	Marinobacteraceae	Marinobacter	NA
d9dad1b972341404a95c86a2c5b91547	31.1756	5.68571	1.32883	4.27874	1.87951e-05	0.000163911	Bacteria	Proteobacteria	Gammaproteobacteria	Alteromonadales	Marinobacteraceae	Marinobacter	Marinobacter bryozoorum
d1f93de4fb16a3c51c3cbaf743da073d	26.4994	8.34401	1.83036	4.55868	5.14769e-06	5.36218e-05	Bacteria	Proteobacteria	Gammaproteobacteria	Alteromonadales	Marinobacteraceae	Marinobacter	NA
91379445b1060da307a3c79ef29fbf06	37.5451	6.15923	1.25833	4.89476	9.84271e-07	1.23034e-05	Bacteria	Proteobacteria	Gammaproteobacteria	Alteromonadales	Marinobacteraceae	Marinobacter	NA
772bffaf987fb05cef57824cdb9b024b	3.46372	3.60952	1.39664	2.58443	0.009754	0.0311298	Bacteria	Proteobacteria	Gammaproteobacteria	Oceanospirillales	Saccharospirillaceae	Oleispira	NA
2f730425e9b38e4c589885dba3deb958	18.4354	2.52602	0.891206	2.83438	0.00459142	0.0167163	Bacteria	Proteobacteria	Gammaproteobacteria	Oceanospirillales	Saccharospirillaceae	Oleispira	uncultured bacterium
a903b7a57010258f951732c734c8fa10	2.07711	4.47795	1.72756	2.59207	0.0095399	0.0307078	Bacteria	Proteobacteria	Gammaproteobacteria	NA	NA	NA	NA
0dcde7138e2eaed69a34ae0b78b5d8bc	10.6142	7.68156	2.23695	3.43394	0.000594866	0.00303503	Bacteria	Proteobacteria	Gammaproteobacteria	Oceanospirillales	Halomonadaceae	Oceanospirillum	Oceanospirillum nioense
3ac84e580fe3322eb99b93f65e33e312	13.1672	8.0913	1.65229	4.89701	9.73073e-07	1.23034e-05	Bacteria	Proteobacteria	Gammaproteobacteria	Oceanospirillales	Halomonadaceae	Oceanospirillum	NA
c84fcbf978f1688be38ff8400f46cbcd	1.49502	4.79722	1.58161	3.03313	0.00242033	0.00955392	Bacteria	Proteobacteria	Gammaproteobacteria	Piscirickettsiales	Piscirickettsiaceae	Candidatus Endoecteinascidia	uncultured gamma proteobacterium
2739e068eef5ade1afceb5220b1d3e54	5.46813	2.60747	0.891181	2.92586	0.00343503	0.0130775	Bacteria	Proteobacteria	Gammaproteobacteria	Cellvibrionales	Spongiibacteraceae	BD1-7 clade	uncultured gamma proteobacterium
6b258f574c7eb7a78d5b77970975e9f2	26.2587	4.41438	0.795143	5.55168	2.8293e-08	5.58415e-07	Bacteria	Proteobacteria	Gammaproteobacteria	Cellvibrionales	Spongiibacteraceae	BD1-7 clade	uncultured gamma proteobacterium
82b64eb463c416cabd5ceae001244f43	20.9892	2.37361	0.865745	2.74169	0.00611236	0.0211198	Bacteria	Proteobacteria	Gammaproteobacteria	Cellvibrionales	Halieaceae	NA	NA
5d2a278d81b9a1c3a1475ebf0f983fe4	27.845	7.06277	1.30859	5.39723	6.7679e-08	1.12798e-06	Bacteria	Proteobacteria	Gammaproteobacteria	Cellvibrionales	Halieaceae	OM60(NOR5) clade	uncultured Haliea sp.
1867207937c82cb159961483ad3ff80a	44.7875	1.93642	0.548454	3.53068	0.000414494	0.00230201	Bacteria	Proteobacteria	Gammaproteobacteria	Cellvibrionales	Halieaceae	OM60(NOR5) clade	uncultured Haliea sp.
5ee9db8766535ab67446a2ab954f9e25	6.77809	6.88896	1.66003	4.14989	3.32635e-05	0.000262607	Bacteria	Proteobacteria	Gammaproteobacteria	Cellvibrionales	Halieaceae	OM60(NOR5) clade	uncultured Haliea sp.
6f6f5d43095983a9a4a7d1c4e3c1bde9	10.3131	7.45683	1.51638	4.91751	8.76509e-07	1.13342e-05	Bacteria	Proteobacteria	Gammaproteobacteria	Cellvibrionales	Halieaceae	OM60(NOR5) clade	uncultured Haliea sp.
64a5199692767d4e7dc847156452155a	2.35412	5.99455	2.15717	2.7789	0.00545438	0.0192056	Bacteria	Proteobacteria	Gammaproteobacteria	Cellvibrionales	Halieaceae	NA	NA

## Sheet: Table S7
Differential abundant ASVs found in the skin microbiota of fish at the late stage of the disease when compared to healthy fish.
ASV_id	baseMean	log2FoldChange	lfcSE	stat	pvalue	padj	Kingdom	Phylum	Class	Order	Family	Genus	Species
b929185f364d0594526e2af7f39ddee8	9.93326	4.17715	1.36644	3.05696	0.00223597	0.0489429	Bacteria	Bacteroidetes	Bacteroidia	Cytophagales	Cyclobacteriaceae	NA	NA
a6e396e351255984deb68194f3fa5557	172.859	-7.16628	1.75806	-4.07625	4.57679e-05	0.00360651	Bacteria	Bacteroidetes	Bacteroidia	Flavobacteriales	Flavobacteriaceae	unclassified_Flavobacteriaceae	NA
71f2d0ab4a6d358395255c8c9b036d82	206.252	-6.79743	1.53933	-4.41585	1.00615e-05	0.000991055	Bacteria	Bacteroidetes	Bacteroidia	Flavobacteriales	Flavobacteriaceae	unclassified_Flavobacteriaceae	NA
9242811c1eab93b619389e1cc1aea116	120.003	-8.47528	1.83805	-4.61101	4.00724e-06	0.000526285	Bacteria	Bacteroidetes	Bacteroidia	Flavobacteriales	Flavobacteriaceae	unclassified_Flavobacteriaceae	NA
0eb737e4192902902ed7697a0c3b1dfa	231.579	4.78232	1.43883	3.32376	0.000888113	0.0269167	Bacteria	Bacteroidetes	Bacteroidia	Flavobacteriales	Flavobacteriaceae	unclassified_Flavobacteriaceae	NA
a44ad305f452422e6caee075a508105c	6027.92	4.05697	1.00852	4.0227	5.75336e-05	0.00377804	Bacteria	Bacteroidetes	Bacteroidia	Flavobacteriales	Flavobacteriaceae	unclassified_Flavobacteriaceae	unclassified_Flavobacteriaceae
f585a4fd109e3fb59a5185d2bb9156c0	33.3164	-5.81638	1.83876	-3.1632	0.00156047	0.0368803	Bacteria	Bacteroidetes	Bacteroidia	Flavobacteriales	Flavobacteriaceae	NA	NA
cc367a57729b1e4aff99113c6dd5974e	101.548	-40.2719	3.34559	-12.0373	2.26239e-33	8.91382e-31	Bacteria	Bacteroidetes	Bacteroidia	Flavobacteriales	Flavobacteriaceae	unclassified_Flavobacteriaceae	NA
0de51fa07fae15109f5c99e56708e404	801.879	-9.29576	1.72586	-5.38616	7.19777e-08	1.41796e-05	Bacteria	Bacteroidetes	Bacteroidia	Flavobacteriales	Flavobacteriaceae	unclassified_Flavobacteriaceae	NA
3c174816ba8da461163e14e2014515ea	26.5129	-8.56857	2.35258	-3.6422	0.000270321	0.011834	Bacteria	Bacteroidetes	Bacteroidia	Flavobacteriales	Flavobacteriaceae	NA	NA
c6d699f0f998d99b72f7fb89a4987a71	7.70759	-6.79091	1.91119	-3.55324	0.000380516	0.0149923	Bacteria	Epsilonbacteraeota	Campylobacteria	Campylobacterales	Thiovulaceae	Sulfurimonas	NA
79a8e641b3c81e4ea3e810fe2ea70213	12.5675	-3.9887	1.21354	-3.28682	0.00101326	0.0285159	Bacteria	Proteobacteria	Alphaproteobacteria	NA	NA	NA	NA
fd0501350076fb204c2b9ab801061dec	6.88804	-5.01301	1.4897	-3.36513	0.000765089	0.0251204	Bacteria	Proteobacteria	Alphaproteobacteria	Rhodobacterales	Rhodobacteraceae	Nereida	uncultured bacterium
4bead90f0419f7fda060947dd740ad65	16.2719	6.66193	1.77026	3.76325	0.00016772	0.00944022	Bacteria	Proteobacteria	Alphaproteobacteria	Rhodobacterales	Rhodobacteraceae	NA	NA
072b96e7f664a897296ba014cbf8decf	55.1138	-2.81249	0.769643	-3.65427	0.000257911	0.011834	Bacteria	Proteobacteria	Gammaproteobacteria	Vibrionales	Vibrionaceae	Aliivibrio	unclassified_Aliivibrio
df9db1fc055a0c4033ba59ee7458f567	32.1995	4.40738	1.39584	3.1575	0.00159128	0.0368803	Bacteria	Proteobacteria	Gammaproteobacteria	Betaproteobacteriales	NA	NA	NA
450c8a28ef27ced81109ef4f84e6038a	59.6157	-2.70296	0.849929	-3.18022	0.00147164	0.0368803	Bacteria	Proteobacteria	Gammaproteobacteria	KI89A clade	uncultured marine bacterium	uncultured marine bacterium	uncultured marine bacterium
bb703c7b2cb4bb39250d28f69d7a17fe	10.7394	6.98437	2.06213	3.38696	0.000706705	0.0251204	Bacteria	Proteobacteria	Gammaproteobacteria	Cellvibrionales	Spongiibacteraceae	NA	NA

## Sheet: Table S8
Differentially abundant genes (DEGs) found in the gut of fish at the late stage of the disease when compared to healthy fish.
SYMBOL	baseMean	log2FoldChange	lfcSE	stat	pvalue	padj	121_GtH	123_GtH	127_GtH	104_GtE	107_GtE	117_GtL	119_GtL	120_GtL	ENTREZID	GENENAME
LOC111222762	747.79	4.59071	1.21534	3.77729	0.000158542	0.0170139	112.056	18.9921	33.4306	1682.93	164.646	164.853	2056.06	1749.35	111222762	solute carrier family 15 member 1-like
LOC111218306	383.227	4.52528	1.31654	3.43726	0.000587629	0.0374267	45.2796	12.0859	24.0282	1061.93	46.4388	73.2681	1379.21	423.578	111218306	solute carrier family 15 member 1-like
gldc	106.478	4.05262	1.11403	3.63781	0.000274962	0.0239339	11.4342	20.7187	11.4918	70.2683	14.0723	83.735	599.419	40.6826	111237722	glycine decarboxylase
LOC111224147	46.8102	4.01645	0.543821	7.38561	1.52e-13	7.93e-10	8.23266	5.17968	7.31293	5.27012	7.03617	94.2019	51.0144	196.234	111224147	uncharacterized LOC111224147
LOC111236463	32.023	3.68531	0.809223	4.55413	5.26e-06	0.00168788	4.5737	6.33072	6.26823	20.2021	2.81447	34.0173	167.619	14.3586	111236463	glycine dehydrogenase (decarboxylating), mitochondrial-like
LOC111229787	75.1649	3.49489	0.453926	7.69926	1.37e-14	2.14e-10	17.8374	9.78383	17.76	39.5259	9.85064	126.911	224.099	155.551	111229787	patatin-like phospholipase domain-containing protein 2
LOC111231435	65.75	3.41002	0.499881	6.82166	9e-12	3.53e-08	12.8064	13.8125	13.5812	40.4043	23.923	87.6601	259.627	74.186	111231435	inactive ubiquitin carboxyl-terminal hydrolase 53-like
LOC111229589	667.356	-3.39272	0.73734	-4.60129	4.2e-06	0.00146191	751.916	973.204	2559.53	181.819	462.98	179.245	48.2815	181.875	111229589	Golgi-associated plant pathogenesis-related protein 1-like
LOC111235026	16.166	-3.39085	0.848665	-3.99551	6.46e-05	0.00936541	54.8844	50.0702	8.35764	1.75671	2.81447	3.92508	2.73291	4.78619	111235026	synaptophysin-like
LOC111231436	1864.28	3.22124	0.706418	4.55997	5.12e-06	0.00168788	521.859	181.864	230.88	3567.87	1692.9	1689.09	5450.34	1579.44	111231436	fatty acid-binding protein, intestinal-like
LOC111224325	20.8763	-2.99425	0.701026	-4.27123	1.94e-05	0.00454591	25.1553	42.5885	26.1176	17.5671	43.6243	2.61672	4.55486	4.78619	111224325	phthiocerol synthesis polyketide synthase type I PpsD-like
LOC111223694	16.0596	2.66231	0.549238	4.84727	1.25e-06	0.000594288	6.40318	4.02864	5.22352	6.14848	7.03617	28.7839	37.3498	33.5033	111223694	peptide YY-A-like
LOC111231865	73.4964	2.65608	0.514172	5.16575	2.39e-07	0.000220709	23.3259	20.1432	26.1176	25.4723	49.2532	94.2019	64.679	284.778	111231865	desmoglein-3-like
LOC111221296	232.386	2.62368	0.401591	6.53321	6.44e-11	2.02e-07	78.6676	56.9764	78.3529	142.293	177.312	396.433	196.77	732.287	111221296	keratin, type II cytoskeletal-like
LOC111219871	708.105	-2.57502	0.411666	-6.25512	3.97e-10	8.89e-07	1957.09	1945.26	515.04	204.656	301.148	204.104	281.49	256.061	111219871	uncharacterized LOC111219871
LOC111224369	55.5896	-2.55726	0.51984	-4.91933	8.68e-07	0.000438919	165.568	122.01	58.5035	14.932	28.1447	18.317	30.0621	7.17929	111224369	deoxyribonuclease-1-like
LOC111239463	4357.34	-2.43995	0.326317	-7.47724	7.59e-14	5.95e-10	10332.4	7035.73	5729.16	2166.9	5336.24	1445.74	1307.24	1505.26	111239463	H-2 class II histocompatibility antigen, E-S beta chain-like
LOC111223338	74.3565	-2.42394	0.602788	-4.02122	5.79e-05	0.00907152	101.079	126.039	50.1458	37.7692	229.379	15.7003	22.7743	11.9655	111223338	Ig kappa chain V-III region MOPC 63-like
LOC111238388	32.3724	-2.41039	0.553486	-4.35492	1.33e-05	0.00347605	43.9075	75.9686	37.6094	20.2021	50.6605	10.4669	8.19874	11.9655	111238388	pleckstrin homology domain-containing family A member 7-like
LOC111233171	33.745	-2.36825	0.456705	-5.18551	2.15e-07	0.000210949	70.435	64.4582	45.967	23.7156	28.1447	10.4669	10.0207	16.7517	111233171	potassium voltage-gated channel subfamily G member 2-like
LOC111230267	29.3321	2.35227	0.618617	3.80247	0.000143261	0.0159193	10.5195	13.237	11.4918	4.39177	9.85064	30.0923	28.2401	126.834	111230267	cell death-inducing p53-target protein 1-like
LOC111220012	74.3949	2.26925	0.539144	4.20898	2.57e-05	0.00572627	27.4422	36.8333	19.8494	38.6476	68.9545	170.087	202.236	31.1102	111220012	potassium voltage-gated channel subfamily C member 1-like
LOC111220923	57.3677	-2.21058	0.656988	-3.36472	0.000766203	0.0438134	156.878	174.382	24.0282	17.5671	7.03617	10.4669	25.5072	43.0757	111220923	pro-cathepsin H-like
LOC111238467	1236.58	-2.19168	0.416162	-5.26642	1.39e-07	0.000155685	2488.55	1328.87	2125.97	808.086	1835.03	510.26	190.393	605.453	111238467	H-2 class II histocompatibility antigen, I-E beta chain-like
tirap	67.191	-2.18245	0.544669	-4.00694	6.15e-05	0.00925908	127.149	230.783	38.6541	19.3238	33.7736	32.709	26.4182	28.7171	111233420	TIR domain containing adaptor protein
evpl	167.026	2.16344	0.44489	4.86286	1.16e-06	0.000566507	75.9234	71.3644	73.1293	53.5796	66.14	230.271	141.201	624.598	111236345	envoplakin
LOC111240174	291.365	-2.1559	0.400326	-5.38537	7.23e-08	9.3e-05	807.715	451.207	361.468	136.145	204.049	74.5765	94.741	201.02	111240174	immunoglobulin kappa variable 4-1-like
LOC111229353	58.6757	-2.15418	0.498102	-4.32477	1.53e-05	0.00379739	93.7608	138.125	82.5317	15.8104	67.5473	18.317	24.5962	28.7171	111229353	CMRF35-like molecule 1
LOC111216968	25.8294	-2.14728	0.597788	-3.59205	0.000328088	0.0259359	66.3186	54.6744	16.7153	17.5671	19.7013	7.85015	11.8426	11.9655	111216968	uncharacterized LOC111216968
LOC111233240	51.1946	2.13656	0.562274	3.79986	0.000144781	0.0159748	20.5816	23.0208	27.1623	8.78354	14.0723	56.2594	41.9047	217.772	111233240	uncharacterized LOC111233240
LOC111223152	350.571	-2.08304	0.421074	-4.94698	7.54e-07	0.000407228	1031.37	731.485	242.372	144.05	180.126	119.061	169.441	186.661	111223152	DENN domain-containing protein 3-like
LOC111226134	96.7197	2.07423	0.610235	3.39907	0.000676161	0.0404354	55.3418	24.7473	27.1623	165.131	49.2532	41.8675	290.6	119.655	111226134	protein NLRC3-like
LOC111230212	92.9523	-2.05549	0.499128	-4.11817	3.82e-05	0.00695755	87.815	202.583	245.506	31.6207	52.0677	51.026	61.0351	11.9655	111230212	Ig heavy chain V region 6.96-like
LOC111235856	15.8241	-2.02965	0.599505	-3.38554	0.000710394	0.0418949	42.078	27.0494	27.1623	5.27012	1.40723	9.15851	7.28777	7.17929	111235856	uncharacterized LOC111235856
LOC111239462	120.08	-2.02844	0.398427	-5.09111	3.56e-07	0.00030593	203.987	112.226	307.143	67.6332	118.208	47.1009	56.4802	47.8619	111239462	uncharacterized LOC111239462
gpr4	25.5404	-2.02654	0.563317	-3.59751	0.000321276	0.0258141	61.7449	55.2499	25.0729	16.6887	8.44341	13.0836	7.28777	16.7517	111216989	G protein-coupled receptor 4
LOC111222690	35.5069	-2.01135	0.489835	-4.10618	4.02e-05	0.00716209	70.435	101.867	43.8776	9.66189	7.03617	17.0087	24.5962	9.57238	111222690	sodium channel protein type 2 subunit alpha-like
LOC111227946	70.3299	1.98954	0.429524	4.63197	3.62e-06	0.0013443	32.4733	32.8046	34.4753	27.229	33.7736	138.686	57.3912	205.806	111227946	uncharacterized LOC111227946
npdc1	33.4891	-1.98371	0.514505	-3.85558	0.000115458	0.0136014	61.7449	86.9035	37.6094	8.78354	25.3302	14.3919	16.3975	16.7517	111231048	neural proliferation, differentiation and control 1
gpr141	357.646	-1.94604	0.498299	-3.90537	9.41e-05	0.0116989	749.629	1069.89	152.527	157.225	218.121	129.528	171.263	212.986	111237272	G protein-coupled receptor 141
LOC111229944	42.5432	-1.93834	0.430898	-4.49838	6.85e-06	0.00210365	100.164	76.5441	75.2188	11.4186	11.2579	35.3257	13.6646	16.7517	111229944	Ig heavy chain V region 3-like
garem2	35.1328	-1.92302	0.568592	-3.38207	0.000719422	0.0422169	74.5513	90.9321	22.9835	13.1753	29.5519	20.9337	14.5755	14.3586	111239817	GRB2 associated regulator of MAPK1 subtype 2
LOC111220272	53.6281	1.92139	0.54008	3.5576	0.000374261	0.0284656	22.4111	23.5963	33.4306	13.1753	32.3664	82.4266	37.3498	184.268	111220272	alpha-tectorin-like
LOC111235735	61.028	1.91994	0.426062	4.50624	6.6e-06	0.00206776	34.7601	20.7187	18.8047	48.3095	74.5835	71.9597	68.3229	150.765	111235735	apolipoprotein Eb-like
LOC111224206	51.7353	1.91261	0.567717	3.36895	0.000754547	0.0436245	29.2717	28.2005	22.9835	10.5402	12.6651	71.9597	30.0621	208.199	111224206	rRNA 2'-O-methyltransferase fibrillarin-like
LOC111225781	78.8029	-1.90692	0.382814	-4.98131	6.32e-07	0.000407228	161.909	174.382	85.6658	50.9445	46.4388	27.4755	50.1034	33.5033	111225781	Ig kappa-b4 chain C region-like
LOC111232167	70.3185	-1.87614	0.429133	-4.37192	1.23e-05	0.00333464	178.832	147.909	62.6823	27.229	37.9953	27.4755	37.3498	43.0757	111232167	leucine-rich repeat and immunoglobulin-like domain-containing nogo receptor-interacting protein 3
LOC111234017	352.791	-1.86265	0.333745	-5.58105	2.39e-08	4.16e-05	598.24	948.456	391.764	180.941	164.646	177.937	133.002	227.344	111234017	uncharacterized LOC111234017
cxcr5	276.301	-1.86167	0.446985	-4.16495	3.11e-05	0.00607175	634.372	740.118	156.706	117.699	139.316	105.977	163.064	153.158	111233634	C-X-C motif chemokine receptor 5
LOC111222313	474.014	-1.85501	0.345202	-5.3737	7.71e-08	9.3e-05	1189.16	980.11	431.463	187.968	284.261	264.289	232.298	222.558	111222313	uncharacterized LOC111222313
LOC111232739	509.037	-1.83829	0.335835	-5.47379	4.41e-08	6.27e-05	722.187	546.744	1136.64	506.81	491.125	146.536	318.84	203.413	111232739	uncharacterized LOC111232739
LOC111239461	4133.41	-1.83226	0.327436	-5.5958	2.2e-08	4.16e-05	9162.04	4339.42	7506.21	2698.3	3468.83	2075.06	2601.73	1215.69	111239461	HLA class II histocompatibility antigen, DP alpha 1 chain-like
LOC111217410	86.86	1.83075	0.36966	4.95253	7.33e-07	0.000407228	54.427	40.8619	40.7435	29.864	35.1809	146.536	98.3849	248.882	111217410	cadherin-like protein 26
dnaaf3	27.1528	-1.82234	0.485189	-3.75595	0.000172685	0.0180375	60.8302	58.703	32.3859	7.90518	14.0723	14.3919	14.5755	14.3586	111219791	dynein axonemal assembly factor 3
LOC111219568	40.739	-1.79472	0.531745	-3.37515	0.000737752	0.0428115	91.474	33.3801	67.9058	37.7692	39.4026	6.5418	25.5072	23.931	111219568	uncharacterized LOC111219568
LOC111217871	427.973	-1.75743	0.384751	-4.56771	4.93e-06	0.00167945	1272.86	653.79	462.804	159.86	161.832	245.972	141.201	325.461	111217871	ras-specific guanine nucleotide-releasing factor 2-like
LOC111240163	131.515	-1.7524	0.497051	-3.52559	0.000422541	0.0303687	173.801	178.411	218.343	58.8497	257.524	60.1845	81.0765	23.931	111240163	immunoglobulin kappa variable 4-1-like
LOC111219618	64.9212	1.72465	0.48461	3.55884	0.000372498	0.0284656	40.2486	24.7473	40.7435	24.5939	33.7736	75.8848	59.2131	220.165	111219618	alpha-tectorin-like
LOC111232438	286.462	-1.72242	0.404295	-4.2603	2.04e-05	0.004704	667.303	655.517	185.957	168.644	157.61	134.761	183.105	138.8	111232438	prominin-1-A-like
LOC111240019	195.359	-1.71226	0.354872	-4.825	1.4e-06	0.000626737	412.548	410.345	165.063	123.848	147.76	82.4266	108.406	112.475	111240019	toll-like receptor 2 type-2
LOC111223541	194.326	1.69714	0.418429	4.05598	4.99e-05	0.00823387	106.567	81.7238	113.873	157.225	108.357	242.046	158.509	586.308	111223541	clumping factor A-like
LOC111233440	1696.44	1.69383	0.394011	4.29895	1.72e-05	0.00411294	552.503	842.561	973.665	1860.35	1674.61	2128.7	1166.95	4372.19	111233440	uncharacterized protein DDB_G0271670-like
LOC111229698	45.5899	-1.69292	0.387601	-4.36768	1.26e-05	0.00333464	56.2565	66.1848	75.2188	53.5796	49.2532	20.9337	14.5755	28.7171	111229698	ADM-like
LOC111222710	670.451	1.69175	0.261215	6.47645	9.39e-11	2.45e-07	427.184	273.947	311.322	669.306	409.505	1228.55	1091.34	952.452	111222710	insulin receptor substrate 2-like
pck1	189.459	1.67649	0.485531	3.4529	0.000554595	0.0355463	121.66	40.8619	138.946	204.656	49.2532	355.874	312.463	291.958	111231558	phosphoenolpyruvate carboxykinase 1
pax5	677.672	-1.6721	0.398913	-4.19164	2.77e-05	0.00578564	1541.34	1556.21	519.218	249.452	415.134	363.724	264.182	512.122	111231423	paired box 5
LOC111235823	57.7642	-1.66367	0.455821	-3.64982	0.000262424	0.0232297	92.3887	112.226	67.9058	28.9857	71.769	15.7003	30.0621	43.0757	111235823	protein FAM110A-like
LOC111240146	198.465	-1.64238	0.330803	-4.96482	6.88e-07	0.000407228	204.444	332.65	368.781	201.143	197.013	82.4266	136.646	64.6136	111240146	immunoglobulin kappa variable 3-20-like
cd79a	1216.15	-1.64066	0.391275	-4.19311	2.75e-05	0.00578564	2481.69	3031.84	890.089	426.88	842.934	622.779	669.564	763.398	111236061	CD79a molecule
LOC111233489	83.442	1.62917	0.480528	3.39037	0.000697974	0.0414237	48.0238	31.0781	64.7717	27.229	47.846	108.594	71.9667	268.027	111233489	trypsin II-P29-like
LOC111226866	29.2646	-1.62741	0.467696	-3.47964	0.000502097	0.0333359	70.435	46.6171	34.4753	14.932	18.2941	14.3919	18.2194	16.7517	111226866	DELTA-actitoxin-Aeq1b-like
LOC111221117	187.982	-1.62526	0.464719	-3.49731	0.000469977	0.0324426	493.96	219.848	279.981	89.5921	104.135	87.6601	190.393	38.2895	111221117	histone H3-like
LOC111233679	61.1222	-1.59979	0.437637	-3.65552	0.000256666	0.0228491	158.25	55.8254	88.7999	43.0393	45.0315	34.0173	40.0827	23.931	111233679	GTPase IMAP family member 8-like
klf9	69.624	1.58349	0.353808	4.47557	7.62e-06	0.00229623	31.1012	30.5025	43.8776	60.6064	74.5835	122.986	66.5009	126.834	111231185	Kruppel like factor 9
LOC111223017	123.485	1.58269	0.47245	3.34996	0.000808224	0.0455513	38.4191	96.6873	55.3694	147.563	84.4341	162.237	317.018	86.1514	111223017	2-iminobutanoate/2-iminopropanoate deaminase-like
LOC111224262	444.792	-1.57913	0.423845	-3.72572	0.000194756	0.0193129	805.429	1175.79	284.16	226.615	303.963	259.055	173.085	330.247	111224262	myocyte-specific enhancer factor 2C-like
ncf4	156.193	-1.57704	0.333505	-4.72867	2.26e-06	0.000938561	349.431	286.033	147.303	92.2272	111.172	83.735	91.0971	88.5445	111216571	neutrophil cytosolic factor 4
LOC111238267	46.8444	-1.57249	0.411081	-3.82526	0.000130632	0.0150495	98.7919	88.0545	52.2352	27.229	29.5519	36.6341	25.5072	16.7517	111238267	B-cell receptor CD22-like
LOC111237393	74.7604	-1.55985	0.389848	-4.00116	6.3e-05	0.009317	156.878	128.916	73.1293	72.025	42.217	41.8675	32.795	50.255	111237393	vascular cell adhesion protein 1-like
LOC111219400	327.158	1.54818	0.425922	3.6349	0.000278092	0.0240475	217.708	186.468	214.165	75.5384	106.95	506.335	233.209	1076.89	111219400	mucin-5AC-like
LOC111234027	236.006	-1.54774	0.451775	-3.4259	0.000612763	0.0379477	508.595	540.988	161.929	85.2003	174.497	183.17	82.8984	150.765	111234027	myeloid cell surface antigen CD33-like
LOC111238062	9027.18	1.54304	0.380104	4.05951	4.92e-05	0.00819669	4077.45	3728.22	4803.55	14236.4	8636.2	7195.97	21556.3	7983.37	111238062	meprin A subunit alpha-like
LOC111229961	1078.6	-1.5278	0.420463	-3.63361	0.000279485	0.0240475	1924.16	2676.17	1015.45	267.02	800.717	525.96	900.04	519.302	111229961	Ig mu chain C region membrane-bound form-like
LOC111235725	672.318	-1.52665	0.328958	-4.64086	3.47e-06	0.0013259	1319.97	1355.35	653.985	346.071	541.785	397.741	277.846	485.798	111235725	B-cell receptor CD22-like
pou2af1	365.04	-1.51969	0.353676	-4.29684	1.73e-05	0.00411294	814.119	721.702	298.786	172.157	271.596	189.712	217.722	234.523	111238523	POU class 2 homeobox associating factor 1
LOC111227162	213.438	-1.51614	0.402479	-3.76699	0.000165225	0.0176105	453.254	481.134	148.348	101.011	142.131	139.994	95.652	145.979	111227162	transmembrane channel-like protein 6
fam107b	556.417	-1.5087	0.401514	-3.75754	0.000171595	0.0180375	1106.38	1411.17	334.306	275.803	319.442	311.389	324.306	368.537	111228737	family with sequence similarity 107 member B
LOC111232670	451.428	-1.50162	0.378147	-3.97099	7.16e-05	0.010103	1131.08	885.149	334.306	185.333	242.044	295.689	219.544	318.282	111232670	phosphatidylinositol 3,4,5-trisphosphate 5-phosphatase 2B-like

## Sheet: Table S9
Differentially abundant genes (DEGs) found in the gut of fish at the early stage of the disease when compared to healthy fish.
SYMBOL	baseMean	log2FoldChange	lfcSE	stat	pvalue	padj	121_GtH	123_GtH	127_GtH	104_GtE	107_GtE	117_GtL	119_GtL	120_GtL	ENTREZID	GENENAME
LOC111221327	9.31358	6.14946	1.33599	4.60294	4.17e-06	0.00321666	0.45737	0.57552	0	28.1073	29.5519	13.0836	2.73291	0	111221327	histone H2A-like
LOC111225511	20.352	5.77541	1.1338	5.09386	3.51e-07	0.000458471	2.28685	0	1.0447	8.78354	119.615	13.0836	3.64389	14.3586	111225511	chymotrypsin B
ass1	42.1434	4.86782	1.28747	3.78092	0.000156248	0.0252795	4.11633	1.15104	9.40234	13.1753	264.56	20.9337	11.8426	11.9655	111239568	argininosuccinate synthase 1
LOC111225519	18.6352	4.46359	1.02837	4.34046	1.42e-05	0.00732156	3.20159	1.15104	3.13411	7.02683	102.728	3.92508	6.3768	21.5379	111225519	chymotrypsin A-like
LOC111236042	26.6933	4.11471	0.959037	4.29047	1.78e-05	0.00771533	6.40318	2.8776	2.08941	7.90518	129.466	18.317	8.19874	38.2895	111236042	trypsin-1-like
LOC111235026	16.166	-4.11079	1.04054	-3.95064	7.79e-05	0.0181379	54.8844	50.0702	8.35764	1.75671	2.81447	3.92508	2.73291	4.78619	111235026	synaptophysin-like
LOC111236041	16.61	3.56904	0.978216	3.64852	0.000263755	0.0350053	2.28685	6.90624	1.0447	8.78354	75.9907	11.7752	4.55486	21.5379	111236041	anionic trypsin-1-like
allc	87.3043	-3.38463	0.66908	-5.05864	4.22e-07	0.000512385	78.6676	39.1353	87.7552	10.5402	1.40723	103.36	265.093	112.475	111231659	allantoicase
LOC111219085	41.6934	3.37099	0.822357	4.09918	4.15e-05	0.0125777	13.2637	3.45312	15.6706	14.932	206.864	28.7839	21.8633	28.7171	111219085	chymotrypsin-like elastase family member 2A
LOC111231335	17.1543	-3.32561	0.869214	-3.826	0.000130245	0.0230479	32.9306	51.2212	14.6259	2.63506	4.2217	11.7752	5.46583	14.3586	111231335	protein O-GlcNAcase-like
LOC111220923	57.3677	-3.23829	0.762395	-4.24752	2.16e-05	0.00834542	156.878	174.382	24.0282	17.5671	7.03617	10.4669	25.5072	43.0757	111220923	pro-cathepsin H-like
LOC111235856	15.8241	-3.15116	0.778815	-4.0461	5.21e-05	0.0145032	42.078	27.0494	27.1623	5.27012	1.40723	9.15851	7.28777	7.17929	111235856	uncharacterized LOC111235856
LOC111235910	24.4623	-3.12629	0.724221	-4.31676	1.58e-05	0.00732156	55.7991	35.1067	37.6094	4.39177	5.62894	23.5505	7.28777	26.3241	111235910	Ig heavy chain V region 5A-like
LOC111222690	35.5069	-3.09136	0.603916	-5.11886	3.07e-07	0.000458471	70.435	101.867	43.8776	9.66189	7.03617	17.0087	24.5962	9.57238	111222690	sodium channel protein type 2 subunit alpha-like
LOC111231436	1864.28	3.0771	0.789551	3.89727	9.73e-05	0.0203024	521.859	181.864	230.88	3567.87	1692.9	1689.09	5450.34	1579.44	111231436	fatty acid-binding protein, intestinal-like
celsr3	39.8324	-2.99671	0.709141	-4.22583	2.38e-05	0.00898698	62.6597	25.8984	22.9835	6.14848	2.81447	49.7176	64.679	83.7583	111230730	cadherin EGF LAG seven-pass G-type receptor 3
LOC111229944	42.5432	-2.89143	0.525217	-5.50522	3.69e-08	0.000204507	100.164	76.5441	75.2188	11.4186	11.2579	35.3257	13.6646	16.7517	111229944	Ig heavy chain V region 3-like
LOC111220989	21.2793	-2.87698	0.809972	-3.55194	0.000382398	0.0430793	62.6597	50.6457	11.4918	3.51342	8.44341	7.85015	13.6646	11.9655	111220989	solute carrier organic anion transporter family member 3A1-like
LOC111239632	11.6969	2.76249	0.774476	3.56692	0.000361208	0.0420288	1.82948	2.30208	8.35764	25.4723	25.3302	13.0836	10.0207	7.17929	111239632	NACHT, LRR and PYD domains-containing protein 1b allele 3-like
LOC111225757	67.0258	-2.58155	0.72138	-3.57863	0.000345396	0.0407626	67.6908	75.3931	206.852	8.78354	30.9592	39.2508	92.9191	14.3586	111225757	major histocompatibility complex class I-related gene protein-like
LOC111219871	708.105	-2.54485	0.459464	-5.53874	3.05e-08	0.000204507	1957.09	1945.26	515.04	204.656	301.148	204.104	281.49	256.061	111219871	uncharacterized LOC111219871
LOC111224369	55.5896	-2.45514	0.572786	-4.28631	1.82e-05	0.00771533	165.568	122.01	58.5035	14.932	28.1447	18.317	30.0621	7.17929	111224369	deoxyribonuclease-1-like
LOC111229540	107.166	-2.34816	0.659353	-3.5613	0.000369017	0.0420729	246.98	289.486	34.4753	26.3506	49.2532	90.2768	77.4326	43.0757	111229540	ectonucleoside triphosphate diphosphohydrolase 2-like
tirap	67.191	-2.33945	0.608947	-3.8418	0.000122138	0.022553	127.149	230.783	38.6541	19.3238	33.7736	32.709	26.4182	28.7171	111233420	TIR domain containing adaptor protein
LOC111217871	427.973	-2.30965	0.432043	-5.34587	9e-08	0.000254778	1272.86	653.79	462.804	159.86	161.832	245.972	141.201	325.461	111217871	ras-specific guanine nucleotide-releasing factor 2-like
dnaaf3	27.1528	-2.26431	0.561571	-4.0321	5.53e-05	0.0146735	60.8302	58.703	32.3859	7.90518	14.0723	14.3919	14.5755	14.3586	111219791	dynein axonemal assembly factor 3
LOC111222760	113.873	-2.14199	0.502274	-4.26459	2e-05	0.00810046	201.243	75.9686	155.661	22.8372	43.6243	105.977	97.4739	208.199	111222760	claudin-34-like
LOC111230212	92.9523	-2.10205	0.555855	-3.78166	0.000155787	0.0252795	87.815	202.583	245.506	31.6207	52.0677	51.026	61.0351	11.9655	111230212	Ig heavy chain V region 6.96-like
LOC111239634	51.4949	-2.09412	0.531232	-3.942	8.08e-05	0.018186	124.405	98.9894	52.2352	30.7424	11.2579	32.709	40.0827	21.5379	111239634	vascular cell adhesion protein 1-like
LOC111223152	350.571	-2.04809	0.469508	-4.36219	1.29e-05	0.00732156	1031.37	731.485	242.372	144.05	180.126	119.061	169.441	186.661	111223152	DENN domain-containing protein 3-like
LOC111232167	70.3185	-2.01551	0.479385	-4.20437	2.62e-05	0.00946999	178.832	147.909	62.6823	27.229	37.9953	27.4755	37.3498	43.0757	111232167	leucine-rich repeat and immunoglobulin-like domain-containing nogo receptor-interacting protein 3
cxcr5	276.301	-1.99385	0.49938	-3.99265	6.53e-05	0.0165666	634.372	740.118	156.706	117.699	139.316	105.977	163.064	153.158	111233634	C-X-C motif chemokine receptor 5
LOC111235873	134.155	-1.95932	0.450203	-4.35209	1.35e-05	0.00732156	294.546	284.307	101.336	63.2415	53.4749	71.9597	84.7203	119.655	111235873	B-cell receptor CD22-like
LOC111240301	39.0265	-1.92913	0.490071	-3.93644	8.27e-05	0.0182455	69.5202	75.3931	43.8776	21.0805	11.2579	34.0173	35.5279	21.5379	111240301	polyubiquitin-like
LOC111236077	102.372	-1.90856	0.432297	-4.41493	1.01e-05	0.00635758	144.529	177.26	89.8446	43.0393	29.5519	69.343	145.755	119.655	111236077	uncharacterized LOC111236077
LOC111234017	352.791	-1.90326	0.372188	-5.11371	3.16e-07	0.000458471	598.24	948.456	391.764	180.941	164.646	177.937	133.002	227.344	111234017	uncharacterized LOC111234017
LOC111222313	474.014	-1.88205	0.385177	-4.8862	1.03e-06	0.00106505	1189.16	980.11	431.463	187.968	284.261	264.289	232.298	222.558	111222313	uncharacterized LOC111222313
LOC111232670	451.428	-1.87865	0.423533	-4.43567	9.18e-06	0.00599728	1131.08	885.149	334.306	185.333	242.044	295.689	219.544	318.282	111232670	phosphatidylinositol 3,4,5-trisphosphate 5-phosphatase 2B-like
fanca	79.2323	-1.86904	0.416253	-4.49016	7.12e-06	0.00503771	143.157	145.031	85.6658	23.7156	46.4388	74.5765	67.4119	47.8619	111238850	FA complementation group A
pax5	677.672	-1.86274	0.445974	-4.17679	2.96e-05	0.0101383	1541.34	1556.21	519.218	249.452	415.134	363.724	264.182	512.122	111231423	paired box 5
xk	82.1435	-1.83695	0.392062	-4.68535	2.79e-06	0.00226089	165.111	149.635	89.8446	40.4043	35.1809	44.4842	58.3022	74.186	111218204	X-linked Kx blood group
bhlhe41	764.567	1.81504	0.370672	4.89662	9.75e-07	0.00106505	279.91	514.515	348.931	1044.36	1639.43	905.384	455.486	928.521	111228518	basic helix-loop-helix family member e41
LOC111229961	1078.6	-1.8132	0.470219	-3.85608	0.000115218	0.0222677	1924.16	2676.17	1015.45	267.02	800.717	525.96	900.04	519.302	111229961	Ig mu chain C region membrane-bound form-like
LOC111222535	233.281	-1.80521	0.41667	-4.33247	1.47e-05	0.00732156	569.426	204.309	352.066	87.8354	128.058	170.087	220.455	134.013	111222535	probable E3 ubiquitin-protein ligase HERC4
dapp1	324.572	-1.78362	0.398916	-4.47116	7.78e-06	0.00528631	697.489	691.775	261.176	162.495	157.61	262.98	173.996	189.055	111225672	dual adaptor of phosphotyrosine and 3-phosphoinositides 1
cd79a	1216.15	-1.75169	0.437319	-4.00552	6.19e-05	0.0159281	2481.69	3031.84	890.089	426.88	842.934	622.779	669.564	763.398	111236061	CD79a molecule
hhex	61.0539	-1.72983	0.418584	-4.13258	3.59e-05	0.0112851	138.126	108.198	66.8611	36.0125	26.7375	39.2508	37.3498	35.8964	111237079	hematopoietically expressed homeobox
LOC111229382	456.437	-1.71051	0.359013	-4.76448	1.89e-06	0.00169295	852.08	444.877	804.423	182.698	246.266	505.027	355.279	260.847	111229382	polyubiquitin-like
fam107b	556.417	-1.67761	0.448798	-3.738	0.000185487	0.0281344	1106.38	1411.17	334.306	275.803	319.442	311.389	324.306	368.537	111228737	family with sequence similarity 107 member B
LOC111240174	291.365	-1.67257	0.443048	-3.77515	0.000159914	0.025389	807.715	451.207	361.468	136.145	204.049	74.5765	94.741	201.02	111240174	immunoglobulin kappa variable 4-1-like
LOC111237206	85.6108	-1.66912	0.473488	-3.52516	0.000423221	0.0456289	185.235	191.648	59.5482	43.0393	49.2532	53.6427	54.6583	47.8619	111237206	interleukin-6 receptor subunit alpha-like
LOC111232926	592.441	-1.64774	0.316864	-5.20016	1.99e-07	0.000375845	1027.71	1183.84	681.148	296.884	319.442	431.758	284.223	514.516	111232926	potassium voltage-gated channel subfamily H member 1-like
LOC111232438	286.462	-1.62648	0.450256	-3.61235	0.00030343	0.0374952	667.303	655.517	185.957	168.644	157.61	134.761	183.105	138.8	111232438	prominin-1-A-like
bcl6	984.292	-1.62188	0.457325	-3.54645	0.000390462	0.0435148	2179.83	2245.1	574.588	411.948	672.658	609.695	551.138	629.384	111232056	BCL6 transcription repressor
LOC111221456	316.06	-1.59816	0.384619	-4.15519	3.25e-05	0.0106181	618.364	612.353	345.797	140.537	208.271	232.888	116.604	253.668	111221456	inositol 1,4,5-trisphosphate receptor type 1-like
pfdn5	610.76	1.59269	0.420097	3.79124	0.000149898	0.0251627	211.305	425.309	217.299	500.662	1220.07	707.822	598.508	1005.1	111221791	prefoldin subunit 5
c8g	67.2509	1.58983	0.408428	3.89256	9.92e-05	0.0203024	34.7601	50.6457	21.9388	108.916	109.764	66.7263	51.9254	93.3307	111237284	complement C8 gamma chain
LOC111222470	100.7	-1.58118	0.348651	-4.53514	5.76e-06	0.00425184	182.491	104.169	146.259	47.4311	49.2532	96.8186	100.207	78.9722	111222470	probable E3 ubiquitin-protein ligase HERC4
LOC111227162	213.438	-1.57795	0.448952	-3.51474	0.000440187	0.0461598	453.254	481.134	148.348	101.011	142.131	139.994	95.652	145.979	111227162	transmembrane channel-like protein 6
LOC111238614	937.818	1.56924	0.369377	4.24834	2.15e-05	0.00834542	826.925	401.713	616.376	2536.69	1111.72	647.638	691.427	670.067	111238614	uncharacterized LOC111238614
pou2f2	510.078	-1.56731	0.429479	-3.64933	0.000262927	0.0350053	1056.52	1113.05	368.781	219.588	353.216	320.548	246.873	402.04	111230054	POU class 2 homeobox 2
LOC111227455	35.2563	1.56274	0.43441	3.59739	0.000321431	0.039284	14.1785	14.9635	26.1176	54.4579	50.6605	37.9424	38.2608	45.4688	111227455	C-factor-like
LOC111223889	491.853	-1.54861	0.359321	-4.30982	1.63e-05	0.00732156	1236.27	644.006	574.588	251.209	309.592	387.274	242.318	289.565	111223889	spectrin beta chain, non-erythrocytic 1-like
LOC111225781	78.8029	-1.5346	0.415775	-3.69095	0.000223421	0.0316289	161.909	174.382	85.6658	50.9445	46.4388	27.4755	50.1034	33.5033	111225781	Ig kappa-b4 chain C region-like
LOC111234525	308.363	1.52422	0.346343	4.40091	1.08e-05	0.00654034	152.762	273.372	128.499	475.189	592.446	324.473	218.633	301.53	111234525	CLOCK-interacting pacemaker-like
LOC111223451	269.177	-1.51308	0.430912	-3.51134	0.000445859	0.0464679	524.603	612.928	180.734	151.077	157.61	206.721	178.55	141.193	111223451	stromal membrane-associated protein 2-like

## Sheet: Table S10
Differentially abundant genes (DEGs) found in the skin of fish at the late stage of the disease when compared to healthy fish.
SYMBOL	baseMean	log2FoldChange	lfcSE	stat	pvalue	padj	121_SkH	123_SkH	127_SkH	102_SkE	104_SkE	107_SkE	117_SkL	119_SkL	120_SkL	ENTREZID	GENENAME
LOC111219973	7379.79	-12.443	1.39669	-8.90891	5.15e-19	1.31e-15	3319.17	56559.2	5624.76	329.609	22.6568	550.684	4.56857	3.42423	4.02995	111219973	neoverrucotoxin subunit beta-like
LOC111217621	6959.06	-11.0185	1.29315	-8.52061	1.59e-17	2.45e-14	3825.85	51065	6482.51	417.583	31.9861	778.097	13.7057	11.9848	4.83594	111217621	myosin-11-like
LOC111221151	588.11	-9.86931	1.48653	-6.63917	3.15e-11	8.94e-09	324.606	4287.56	534.404	95.0118	3.99826	40.3262	4.56857	1.71211	0.805989	111221151	adhesion G-protein coupled receptor G2-like
LOC111229250	180.916	-9.33169	1.48849	-6.26923	3.63e-10	6.06e-08	93.7955	1301.05	197.543	11.7299	5.33102	17.1882	0	0	1.61198	111229250	calcium-binding protein 2-like
tmem38a	50.4255	-9.07469	2.10187	-4.31744	1.58e-05	0.000371782	27.5869	363.921	44.707	7.03791	0	10.5774	0	0	0	111228970	transmembrane protein 38A
LOC111226305	2568.28	-8.99394	1.7696	-5.08248	3.73e-07	1.71e-05	2909.04	8350.3	1311.06	788.246	13.3275	9719.27	0	11.9848	11.2838	111226305	uncharacterized LOC111226305
LOC111223015	236.959	-8.87204	1.41161	-6.28504	3.28e-10	5.62e-08	110.807	1733.9	197.543	28.1516	7.99653	50.9035	0	1.71211	1.61198	111223015	skin secretory protein xP2-like
LOC111225622	693.306	-8.67478	1.16317	-7.4579	8.79e-14	5.62e-11	386.217	4774.44	886.862	44.5734	15.9931	115.029	9.13714	4.28028	3.22396	111225622	adhesion G protein-coupled receptor F5-like
LOC111238470	63.5788	-7.78798	1.84086	-4.23062	2.33e-05	0.000503864	17.0119	460.179	83.1758	3.51896	0	6.61085	0	1.71211	0	111238470	ectonucleoside triphosphate diphosphohydrolase 2-like
LOC111229603	3658.67	-7.78111	1.72232	-4.5178	6.25e-06	0.000175154	2108.56	8848.36	1069.85	829.301	22.6568	19995.8	4.56857	23.1135	25.7917	111229603	intestinal mucin-like protein
LOC111230413	19.3373	-7.73078	1.60406	-4.81951	1.44e-06	5.17e-05	16.5521	135.383	19.7543	2.34597	0	0	0	0	0	111230413	F-BAR and double SH3 domains protein 1-like
LOC111220339	61.8597	-7.72522	1.355	-5.70129	1.19e-08	9.92e-07	33.1043	430.991	64.4612	4.69194	1.33275	20.4936	0	0.856057	0.805989	111220339	CD63 antigen-like
LOC111240419	330.132	-7.72314	1.18839	-6.49884	8.09e-11	1.81e-08	222.534	2402.12	291.115	11.7299	7.99653	17.8493	13.7057	1.71211	2.41797	111240419	alpha-1-antitrypsin homolog
LOC111226299	2352.74	-7.66441	1.58966	-4.8214	1.43e-06	5.13e-05	1783.03	7100.18	819.282	750.711	18.6586	10654.7	18.2743	13.6969	16.1198	111226299	C-type lectin domain family 4 member F-like
trpm5	1502.88	-7.57515	1.04523	-7.24737	4.25e-13	2.11e-10	761.399	11102.1	1331.85	84.4549	30.6534	144.778	31.98	14.553	24.1797	111223852	transient receptor potential cation channel subfamily M member 5
LOC111234882	1013.03	-7.53386	1.21083	-6.22206	4.91e-10	7.51e-08	685.995	6054.37	917.013	1007.59	362.509	45.6149	27.4114	10.2727	6.44791	111234882	mannose-specific lectin-like
LOC111229854	31.0493	-7.43537	1.39769	-5.31975	1.04e-07	6.09e-06	22.9891	215.496	30.1512	4.69194	2.66551	2.64434	0	0	0.805989	111229854	troponin I, slow skeletal muscle-like
LOC111229745	7389.65	-7.19929	1.66579	-4.32186	1.55e-05	0.000367542	3953.66	16890	2024.29	1522.53	47.9792	41913.4	31.98	76.189	46.7474	111229745	mucin-5B-like
LOC111226884	12.8508	-7.11368	1.5666	-4.54083	5.6e-06	0.000158753	7.35651	83.8383	20.7939	2.34597	0	1.32217	0	0	0	111226884	uncharacterized LOC111226884
LOC111222425	539.914	-7.09144	1.22995	-5.76563	8.14e-09	7.46e-07	392.194	3738.57	529.206	59.8223	5.33102	100.485	9.13714	5.13634	19.3437	111222425	protein S100-A1-like
LOC111225813	36473.8	-7.06762	1.72793	-4.09023	4.31e-05	0.000815633	20967	64291	12664.6	4024.51	199.913	225388	77.6657	425.46	225.677	111225813	IgGFc-binding protein-like
LOC111235814	116.195	-7.05069	1.05011	-6.71425	1.89e-11	6.14e-09	73.1053	784.354	126.843	28.1516	5.33102	19.1715	4.56857	3.42423	0.805989	111235814	integumentary mucin C.1-like
LOC111217518	93.4232	-6.90332	1.59559	-4.3265	1.51e-05	0.000360814	48.2771	134.141	120.605	110.261	9.32928	416.484	0	1.71211	0	111217518	hemoglobin subunit beta-A
LOC111217516	26.9284	-6.85029	1.65612	-4.13635	3.53e-05	0.000694846	17.0119	56.5133	19.7543	23.4597	1.33275	124.284	0	0	0	111217516	hemoglobin subunit beta-A
LOC111216470	20.4307	-6.83896	1.64917	-4.1469	3.37e-05	0.000672876	13.7935	159.603	7.27788	2.34597	0	0	0	0.856057	0	111216470	alpha-1-antitrypsin homolog
LOC111235097	9.4642	-6.71999	1.66563	-4.0345	5.47e-05	0.000981478	8.73586	63.9656	12.4764	0	0	0	0	0	0	111235097	sodium/potassium-transporting ATPase subunit beta-1-interacting protein 3-like
LOC111234207	48.2417	-6.71289	1.19519	-5.61656	1.95e-08	1.5e-06	40.9206	315.481	51.9849	7.03791	1.33275	11.2384	4.56857	0	1.61198	111234207	keratin, type I cytoskeletal 18-like
zic1	4.51753	6.67946	1.75432	3.80743	0.000140418	0.00204705	0	0	0	0	0	0	27.4114	5.9924	7.2539	111237890	Zic family member 1
LOC111228529	126.344	-6.67844	1.01944	-6.55109	5.71e-11	1.43e-08	51.9554	921.601	105.009	17.5948	9.32928	20.4936	4.56857	1.71211	4.83594	111228529	ras-specific guanine nucleotide-releasing factor 1
LOC111221510	89.8001	-6.66274	1.11888	-5.95482	2.6e-09	2.84e-07	62.0706	611.088	99.8109	7.03791	1.33275	15.205	9.13714	1.71211	0.805989	111221510	phosphatidylinositol 5-phosphate 4-kinase type-2 gamma-like
LOC111239322	9.22904	-6.60983	1.6997	-3.88883	0.000100729	0.00155793	5.97717	64.5866	8.31758	3.51896	0	0.661085	0	0	0	111239322	uncharacterized LOC111239322
st6galnac3	25.8903	-6.51985	1.45269	-4.48812	7.19e-06	0.000198126	16.0924	176.371	34.31	0	0	4.62759	0	0	1.61198	111231135	ST6 N-acetylgalactosaminide alpha-2,6-sialyltransferase 3
LOC111221815	475.649	-6.46214	0.836096	-7.72895	1.08e-14	8.37e-12	269.432	3339.87	416.919	95.0118	50.6447	66.7696	4.56857	23.1135	14.5078	111221815	ataxin-1-like
LOC111217107	102.82	-6.42737	1.4853	-4.32731	1.51e-05	0.000360371	55.1738	742.125	80.0567	17.5948	2.66551	15.205	9.13714	3.42423	0	111217107	actin-binding LIM protein 3-like
LOC111233347	7.16603	-6.29346	2.07379	-3.03476	0.00240728	0.0180805	58.3923	0.621025	4.15879	0	0	1.32217	0	0	0	111233347	protein phosphatase 1K, mitochondrial-like
LOC111234557	90.0138	-6.26732	1.02414	-6.11962	9.38e-10	1.3e-07	50.576	668.223	74.8582	3.51896	1.33275	3.30542	0	4.28028	4.02995	111234557	Down syndrome cell adhesion molecule-like protein 1 homolog
LOC111229589	264.007	-6.26093	1.22057	-5.12952	2.9e-07	1.39e-05	146.67	1772.4	323.346	30.4976	2.66551	71.3972	9.13714	10.2727	9.67187	111229589	Golgi-associated plant pathogenesis-related protein 1-like
LOC111235721	48.8792	-6.25975	1.19615	-5.23325	1.67e-07	8.97e-06	31.725	300.576	67.5803	11.7299	1.33275	19.8325	4.56857	2.56817	0	111235721	mucin-5AC-like
LOC111239953	1248.27	-6.23777	0.734214	-8.49586	1.96e-17	2.8e-14	699.328	8591.88	1320.42	150.142	133.275	198.987	45.6857	34.2423	60.4492	111239953	macrophage mannose receptor 1-like
LOC111235753	80.771	-6.1738	1.02046	-6.05001	1.45e-09	1.8e-07	51.0358	544.639	84.2155	7.03791	7.99653	24.4601	0	5.13634	2.41797	111235753	free fatty acid receptor 2-like
LOC111226836	149.877	-6.13705	1.20235	-5.10422	3.32e-07	1.55e-05	255.639	786.217	207.939	9.38388	2.66551	68.0917	9.13714	2.56817	7.2539	111226836	GTPase IMAP family member 7-like
LOC111221060	116.063	-6.1178	1.82159	-3.35849	0.000783687	0.0077445	155.866	243.442	373.251	14.0758	0	247.907	0	5.9924	4.02995	111221060	leukocyte cysteine proteinase inhibitor 1-like
LOC111239958	47.9104	-6.02738	1.07015	-5.63229	1.78e-08	1.39e-06	25.7478	306.165	75.8979	3.51896	2.66551	9.25519	4.56857	2.56817	0.805989	111239958	macrophage mannose receptor 1-like
LOC111239802	508.631	-5.93086	0.67999	-8.72198	2.73e-18	5.07e-15	372.423	3052.34	658.128	133.72	115.95	176.51	27.4114	15.409	25.7917	111239802	adhesion G-protein coupled receptor G2-like
LOC111233052	147.255	-5.87207	0.91746	-6.40036	1.55e-10	3.06e-08	76.3238	1004.82	180.907	9.38388	9.32928	17.8493	18.2743	5.9924	2.41797	111233052	receptor-type tyrosine-protein phosphatase eta-like
LOC111235813	17.4401	-5.87177	1.35922	-4.31996	1.56e-05	0.000369768	7.35651	117.374	22.8733	2.34597	1.33275	3.96651	0	1.71211	0	111235813	CAP-Gly domain-containing linker protein 4-like
LOC111239810	335.972	-5.83474	0.726337	-8.0331	9.5e-16	1.04e-12	262.535	2049.38	380.529	107.915	85.2963	95.1962	4.56857	21.4014	16.9258	111239810	girdin-like
LOC111217726	316.457	-5.82208	1.06687	-5.45718	4.84e-08	3.28e-06	188.511	2107.14	278.639	107.915	77.2998	45.6149	4.56857	9.41662	29.0156	111217726	supervillin-like
susd5	22.1869	-5.78181	1.31091	-4.41053	1.03e-05	0.0002639	4.59782	139.731	44.707	3.51896	3.99826	0.661085	0	0.856057	1.61198	111223452	sushi domain containing 5
cap2	21.906	-5.75006	1.25753	-4.57251	4.82e-06	0.000139259	11.4945	155.877	17.6749	2.34597	2.66551	4.62759	0	0.856057	1.61198	111223501	cyclase associated actin cytoskeleton regulatory protein 2
LOC111217011	121.626	-5.64033	0.842369	-6.69579	2.15e-11	6.74e-09	93.3357	730.946	138.28	66.8602	25.3223	19.1715	9.13714	5.13634	6.44791	111217011	FH2 domain-containing protein 1-like
LOC111220623	838.01	-5.60759	0.72166	-7.7704	7.82e-15	6.59e-12	467.138	5290.51	805.765	307.322	226.568	310.049	45.6857	34.2423	54.8073	111220623	uncharacterized LOC111220623
LOC111223907	23.8331	-5.56953	1.36967	-4.06634	4.78e-05	0.000887539	5.97717	170.782	29.1115	4.69194	0	0.661085	0	0.856057	2.41797	111223907	uncharacterized LOC111223907
LOC111231725	4.78848	-5.56302	1.71059	-3.25212	0.00114549	0.0103013	4.13804	29.8092	4.15879	2.34597	0	2.64434	0	0	0	111231725	neuroglobin-like
LOC111217522	584.97	-5.54926	1.03817	-5.34521	9.03e-08	5.42e-06	263.915	799.88	699.716	780.035	135.941	2549.8	4.56857	17.9772	12.8958	111217522	hemoglobin subunit alpha-A
LOC111229205	65.3355	-5.52192	0.979939	-5.63497	1.75e-08	1.39e-06	37.7021	467.632	58.2231	5.86493	3.99826	4.62759	0	5.13634	4.83594	111229205	coiled-coil domain-containing protein 85A-like
LOC111234886	2034.51	5.44016	1.37958	3.94334	8.04e-05	0.00130718	272.651	46.5769	89.414	66.8602	54.6429	31.071	1758.9	15897.8	92.6888	111234886	L-rhamnose-binding lectin SML-like
LOC111222311	27.3369	-5.40562	1.43582	-3.76484	0.000166655	0.00234468	12.4141	134.141	28.0718	7.03791	1.33275	56.8533	4.56857	0	1.61198	111222311	endonuclease domain-containing 1 protein-like
LOC111225781	6.07826	-5.40304	1.60122	-3.37432	0.000739971	0.00739532	14.713	18.0097	1.0397	7.03791	2.66551	11.2384	0	0	0	111225781	Ig kappa-b4 chain C region-like
lpl	8.47392	5.35845	1.56679	3.42003	0.000626145	0.00657701	0.459782	1.24205	0	0	0	1.32217	9.13714	62.4921	1.61198	111232066	lipoprotein lipase
prima1	7.0004	-5.29378	1.82304	-2.90383	0.00368633	0.024874	2.29891	54.6502	5.19849	0	0	0	0	0.856057	0	111225917	proline rich membrane anchor 1
LOC111239633	13.5307	-5.2767	1.2786	-4.12695	3.68e-05	0.000716236	15.6326	18.0097	27.0321	11.7299	38.6499	9.91627	0	0	0.805989	111239633	vascular cell adhesion protein 1-like
LOC111226469	128.573	-5.27558	1.24859	-4.22523	2.39e-05	0.000510718	69.8869	682.506	223.535	12.9028	18.6586	125.606	4.56857	2.56817	16.9258	111226469	uncharacterized LOC111226469
drc7	4.87232	-5.26603	1.74117	-3.02442	0.00249112	0.0185225	0.459782	17.3887	13.5161	5.86493	1.33275	5.28868	0	0	0	111237652	dynein regulatory complex subunit 7
tlx2	31.2709	-5.25929	1.92063	-2.73831	0.00617551	0.0363205	107.589	55.2712	10.397	14.0758	0	87.9243	4.56857	0	1.61198	111232609	T cell leukemia homeobox 2
dmrta1	3.54676	-5.24706	1.9314	-2.71671	0.00659335	0.0381184	3.67826	24.841	2.07939	0	0	1.32217	0	0	0	111239078	DMRT like family A1
LOC111236904	23.3954	-5.2439	1.25612	-4.17466	2.98e-05	0.000612361	10.575	125.447	33.2703	9.38388	3.99826	24.4601	0	3.42423	0	111236904	uncharacterized LOC111236904
LOC111225152	15.8825	-5.24287	1.42439	-3.68079	0.000232517	0.00304689	11.4945	26.7041	20.7939	10.5569	66.6377	5.94976	0	0	0.805989	111225152	myosin heavy chain, fast skeletal muscle-like
myocd	54.4272	-5.17111	0.98476	-5.25113	1.51e-07	8.29e-06	35.863	372.615	46.7864	5.86493	2.66551	13.2217	4.56857	3.42423	4.83594	111219858	myocardin
mybpc1	3.15716	5.15725	1.7355	2.97163	0.00296225	0.0211907	0	0	0	4.69194	3.99826	2.64434	13.7057	2.56817	0.805989	111224568	myosin binding protein C, slow type
LOC111238853	9.3028	-5.15683	1.39967	-3.68432	0.000229317	0.00300709	9.19564	34.1564	12.4764	5.86493	2.66551	18.5104	0	0.856057	0	111238853	C-C motif chemokine 4 homolog
LOC111226979	3.73046	-5.11761	1.6264	-3.14659	0.00165189	0.0136338	3.67826	21.1148	3.11909	2.34597	1.33275	1.98325	0	0	0	111226979	immunoglobulin lambda-1 light chain-like
LOC111226709	77.6008	-5.11748	0.997834	-5.12859	2.92e-07	1.4e-05	41.8402	537.186	63.4215	11.7299	2.66551	23.7991	4.56857	5.13634	8.05989	111226709	beta-2 adrenergic receptor-like
LOC111222308	3.54293	-5.09107	1.79488	-2.83644	0.00456192	0.0289939	2.75869	23.5989	1.0397	1.17299	1.33275	1.98325	0	0	0	111222308	protein phosphatase 1 regulatory subunit 14A-like
LOC111230205	74.9303	-5.09077	0.927094	-5.49111	3.99e-08	2.84e-06	47.8173	510.482	66.5406	5.86493	6.66377	17.1882	9.13714	3.42423	7.2539	111230205	uncharacterized LOC111230205
LOC111234900	714.022	-5.0188	1.17723	-4.26324	2.01e-05	0.000447628	295.64	4828.47	559.357	326.09	214.573	26.4434	63.96	35.0983	76.569	111234900	mannose-specific lectin-like
LOC111240174	8.91374	-5.00328	1.24211	-4.02806	5.62e-05	0.000999094	22.0695	16.7677	10.397	12.9028	5.33102	11.8995	0	0.856057	0	111240174	immunoglobulin kappa variable 4-1-like
rbm24	6.95238	-5.00153	1.88901	-2.64769	0.00810427	0.0444141	3.21847	49.682	3.11909	0	0	1.98325	4.56857	0	0	111223532	RNA binding motif protein 24
ptx3	181.811	4.99935	1.41422	3.53507	0.000407671	0.00470379	46.8978	0.621025	1.0397	4.69194	2.66551	11.8995	552.797	746.481	269.2	111239112	pentraxin 3
LOC111224423	187.042	4.99361	0.70819	7.05123	1.77e-12	7.64e-10	21.6098	13.0415	14.5558	17.5948	23.9896	11.2384	794.932	65.0603	721.36	111224423	periostin-like
LOC111220882	37.1748	-4.98248	0.893276	-5.57777	2.44e-08	1.84e-06	40.001	98.1219	35.3497	31.6706	57.3084	68.0917	0	0	4.02995	111220882	adhesion G-protein coupled receptor G5-like
eppk1	17917.7	-4.94022	1.05328	-4.69032	2.73e-06	8.5e-05	16871.2	50777.5	11899.3	7439.07	6705.09	64974.7	1078.18	474.255	1039.73	111220835	epiplakin 1
hspb1	8.20162	4.89584	1.03133	4.74711	2.06e-06	6.83e-05	1.83913	0	0	1.17299	0	1.32217	22.8429	25.6817	20.9557	111222268	heat shock protein family B (small) member 1
ablim1	759.746	-4.84703	0.659295	-7.35184	1.95e-13	1.13e-10	612.889	4719.79	768.336	158.353	138.606	228.074	68.5286	63.3482	79.7929	111220559	actin binding LIM protein 1
spon2	23.9283	4.83674	1.02618	4.71335	2.44e-06	7.77e-05	5.51738	0	1.0397	2.34597	0	6.61085	45.6857	113.856	40.2995	111232622	spondin 2
LOC111229429	64.2394	-4.79148	0.902864	-5.30698	1.11e-07	6.41e-06	31.725	400.561	61.3421	22.2867	15.9931	29.0877	4.56857	8.56057	4.02995	111229429	von Willebrand factor A domain-containing protein 7-like
unc119	66.574	-4.78043	0.920686	-5.19225	2.08e-07	1.1e-05	49.6564	404.908	72.7788	12.9028	13.3275	25.1212	9.13714	0.856057	10.4779	111224078	unc-119 lipid binding chaperone
sucnr1	23.1226	-4.77541	1.07102	-4.45874	8.24e-06	0.00022011	11.9543	131.036	28.0718	5.86493	11.9948	11.2384	4.56857	2.56817	0.805989	111239163	succinate receptor 1
LOC111226083	593.316	-4.75544	1.02242	-4.65115	3.3e-06	9.93e-05	363.688	3990.71	564.556	76.244	34.6516	127.589	63.96	95.8783	22.5677	111226083	pleckstrin homology domain-containing family G member 3-like
LOC111232378	738.776	-4.74783	0.779438	-6.09135	1.12e-09	1.46e-07	457.943	4864.49	720.51	151.315	107.953	124.945	45.6857	35.0983	141.048	111232378	alcohol dehydrogenase class-3-like
LOC111230973	6.9459	-4.74237	1.40902	-3.36572	0.000763447	0.00759309	7.81629	9.31537	4.15879	14.0758	5.33102	21.8158	0	0	0	111230973	beta-4C adrenergic receptor-like
sox5	128.941	-4.72833	0.902034	-5.24186	1.59e-07	8.66e-06	72.1858	884.96	111.248	18.7678	5.33102	23.138	27.4114	8.56057	8.86588	111224693	SRY-box 5
pcdh8	8.75063	-4.71044	1.50211	-3.13589	0.00171334	0.0140219	7.35651	50.924	6.23818	4.69194	0	7.93302	0	0	1.61198	111228891	protocadherin 8
LOC111231560	32.7934	-4.70424	0.80767	-5.82445	5.73e-09	5.53e-07	31.725	154.014	58.2231	17.5948	10.662	12.5606	4.56857	2.56817	3.22396	111231560	macrophage mannose receptor 1-like
spock2	102.258	-4.69738	0.860732	-5.45743	4.83e-08	3.28e-06	44.5988	684.99	111.248	18.7678	7.99653	19.1715	13.7057	8.56057	11.2838	111219994	SPARC (osteonectin), cwcv and kazal like domains proteoglycan 2
LOC111219041	56.2454	-4.69144	1.12643	-4.16489	3.12e-05	0.000632188	21.6098	49.061	61.3421	66.8602	14.6603	285.589	4.56857	1.71211	0.805989	111219041	5-aminolevulinate synthase, erythroid-specific, mitochondrial-like
lrmp	593.499	-4.68848	0.76785	-6.10599	1.02e-09	1.38e-07	417.482	3245.48	614.461	436.351	267.884	200.309	9.13714	77.0451	73.345	111224600	lymphoid restricted membrane protein
adgrg7	7.86936	-4.6826	1.49416	-3.13394	0.00172476	0.0140909	3.67826	52.7871	8.31758	2.34597	0	1.98325	0	1.71211	0	111235551	adhesion G protein-coupled receptor G7
LOC111226143	204.588	-4.67347	0.76975	-6.07141	1.27e-09	1.6e-07	112.187	1356.32	194.423	35.1896	37.3171	41.6484	18.2743	27.3938	18.5378	111226143	microtubule-associated protein 1S-like
LOC111217976	5.69626	-4.67016	1.53828	-3.03596	0.00239769	0.0180304	5.0576	9.31537	6.23818	3.51896	3.99826	23.138	0	0	0	111217976	von Willebrand factor A domain-containing protein 7-like
nrxn3	6.36204	-4.64215	1.48977	-3.11602	0.00183309	0.0147992	4.13804	27.3251	7.27788	11.7299	3.99826	1.98325	0	0	0.805989	111225929	neurexin 3
LOC111225925	200.528	-4.63097	0.680831	-6.80193	1.03e-11	3.48e-09	153.567	1128.4	276.56	57.4763	53.3102	76.6859	9.13714	21.4014	28.2096	111225925	adhesion G-protein coupled receptor G2-like
dnajb13	3.1171	4.60901	1.55854	2.95726	0.0031039	0.021901	0	0.621025	0	2.34597	1.33275	2.64434	13.7057	2.56817	4.83594	111234332	DnaJ heat shock protein family (Hsp40) member B13
LOC111228483	269.823	-4.59758	0.733906	-6.26453	3.74e-10	6.15e-08	163.223	1641.99	289.036	102.05	82.6308	66.7696	13.7057	35.9544	33.0456	111228483	DENN domain-containing protein 5B-like
LOC111224898	97.1289	-4.56354	0.880629	-5.18213	2.19e-07	1.14e-05	173.798	266.42	166.352	44.5734	9.32928	189.731	4.56857	14.553	4.83594	111224898	probable polypeptide N-acetylgalactosaminyltransferase 8
LOC111229958	27.5128	-4.5635	0.732392	-6.23095	4.64e-10	7.28e-08	44.1391	41.6087	48.8658	45.7464	27.9878	35.0375	0	3.42423	0.805989	111229958	immunoglobulin gamma-1 heavy chain-like
LOC111231059	9.44194	-4.55993	1.3929	-3.27369	0.00106153	0.00972312	7.35651	67.6917	6.23818	1.17299	0	0	0	1.71211	0.805989	111231059	phytanoyl-CoA hydroxylase-interacting protein-like
LOC111233245	15.5341	-4.54585	1.32601	-3.42821	0.000607568	0.00642558	13.3337	93.1537	17.6749	2.34597	0	3.30542	9.13714	0.856057	0	111233245	C-type lectin domain family 1 member A-like
LOC111229100	17.4407	-4.54459	1.43235	-3.17281	0.00150969	0.0126805	6.89673	18.0097	11.4367	19.9408	6.66377	93.213	0	0	0.805989	111229100	uncharacterized LOC111229100
LOC111240428	10.4119	-4.54435	1.2214	-3.7206	0.000198747	0.00269589	16.5521	37.8825	8.31758	7.03791	3.99826	14.5439	4.56857	0	0.805989	111240428	G-protein coupled receptor family C group 6 member A-like
LOC111235094	3.60379	-4.53782	1.58535	-2.86234	0.00420525	0.0273113	4.13804	5.58922	9.35728	4.69194	7.99653	0.661085	0	0	0	111235094	transcription factor 15-like
LOC111239796	26.4922	-4.5297	1.13203	-4.0014	6.3e-05	0.00108233	8.27607	178.855	23.913	4.69194	10.662	4.62759	0	2.56817	4.83594	111239796	uncharacterized LOC111239796
LOC111217520	154	-4.50385	0.939012	-4.79638	1.62e-06	5.66e-05	50.1162	179.476	129.962	178.294	43.9809	788.674	4.56857	7.70451	3.22396	111217520	hemoglobin subunit alpha-B
map6	9.67969	4.50378	0.92759	4.85536	1.2e-06	4.46e-05	1.83913	1.24205	0	1.17299	0	3.30542	22.8429	18.8332	37.8815	111222361	microtubule associated protein 6
LOC111227739	83.9323	-4.47923	0.759207	-5.89989	3.64e-09	3.81e-07	65.289	464.527	98.7713	21.1137	39.9826	37.6818	9.13714	5.9924	12.8958	111227739	fucolectin-5-like
LOC111231338	7.44512	4.45358	1.01007	4.40919	1.04e-05	0.000264813	1.37935	1.24205	0	1.17299	0	0	13.7057	33.3862	16.1198	111231338	transmembrane protein 88-like
slc6a4	42.0776	-4.43237	0.951722	-4.65721	3.21e-06	9.71e-05	21.6098	269.525	37.4291	8.2109	14.6603	9.91627	9.13714	2.56817	5.64192	111233427	solute carrier family 6 member 4
LOC111232575	7.91869	-4.41202	1.3026	-3.38709	0.000706376	0.00714434	6.89673	14.9046	11.4367	19.9408	11.9948	5.28868	0	0	0.805989	111232575	uncharacterized LOC111232575
LOC111218654	8.53871	4.40136	1.26856	3.46957	0.000521293	0.00570191	1.37935	0	2.07939	0	0	1.98325	36.5486	3.42423	31.4336	111218654	potassium/sodium hyperpolarization-activated cyclic nucleotide-gated channel 2-like
LOC111218691	55.8213	-4.39739	1.10955	-3.96323	7.39e-05	0.00122598	98.3933	171.403	16.6352	39.8815	10.662	154.033	0	1.71211	9.67187	111218691	sterol 26-hydroxylase, mitochondrial-like
LOC111227404	30.4321	-4.39539	1.0919	-4.02543	5.69e-05	0.00100669	11.4945	198.107	29.1115	7.03791	3.99826	9.91627	9.13714	4.28028	0.805989	111227404	arylsulfatase I-like
LOC111238439	181.492	-4.38748	0.750704	-5.84449	5.08e-09	4.93e-07	110.348	1045.81	156.994	106.742	75.967	71.3972	31.98	19.6893	14.5078	111238439	BTB/POZ domain-containing protein KCTD12-like
ddc	29.3522	-4.38535	1.01347	-4.32705	1.51e-05	0.000360371	34.0239	90.0486	30.1512	4.69194	43.9809	55.5311	0	1.71211	4.02995	111227826	dopa decarboxylase
espn	55.3726	-4.3772	0.855863	-5.11437	3.15e-07	1.48e-05	47.8173	298.713	49.9055	15.2488	29.3206	34.3764	13.7057	6.84845	2.41797	111219110	espin
LOC111222878	1051.85	4.37279	0.636491	6.87015	6.41e-12	2.48e-09	124.601	106.816	180.907	159.526	269.216	81.3134	5569.09	680.565	2294.65	111222878	transketolase-like
LOC111226835	855.083	-4.34654	0.778586	-5.5826	2.37e-08	1.8e-06	1730.16	2220.78	889.981	121.99	615.733	1873.51	137.057	29.962	76.569	111226835	GTPase IMAP family member 7-like
LOC111221523	3.36164	4.32351	1.49291	2.89603	0.00377918	0.0253345	0.919564	0	0	1.17299	0	3.96651	9.13714	9.41662	5.64192	111221523	microphthalmia-associated transcription factor-like
btk	2013.59	-4.31055	0.692101	-6.22822	4.72e-10	7.35e-08	1399.58	12201.3	1804.91	860.971	557.091	523.579	223.86	175.492	375.591	111232725	Bruton tyrosine kinase
LOC111231235	158.564	4.30976	0.860042	5.01111	5.41e-07	2.34e-05	52.8749	8.69435	4.15879	12.9028	1.33275	24.4601	370.054	646.323	306.276	111231235	EMILIN-2-like
LOC111217391	28.056	-4.30447	0.996733	-4.31858	1.57e-05	0.00037078	14.2532	189.413	25.9924	3.51896	3.99826	3.30542	4.56857	3.42423	4.02995	111217391	monoacylglycerol lipase ABHD6-like
LOC111225547	8.60888	-4.3034	1.25879	-3.41868	0.000629256	0.00659847	9.65542	50.303	8.31758	4.69194	1.33275	0.661085	0	1.71211	0.805989	111225547	ankyrin repeat and SOCS box protein 2-like
LOC111229700	26.5602	-4.30308	0.989377	-4.34929	1.37e-05	0.00033255	23.4489	124.205	16.6352	12.9028	21.3241	31.071	4.56857	0.856057	4.02995	111229700	interleukin-17 receptor A-like
LOC111218827	120.917	-4.28833	0.749676	-5.72024	1.06e-08	9.21e-07	95.6346	668.223	131.002	72.7251	33.3189	45.6149	4.56857	15.409	21.7617	111218827	alpha-1,6-mannosylglycoprotein 6-beta-N-acetylglucosaminyltransferase A-like
LOC111238463	72.65	4.28822	0.646036	6.63773	3.19e-11	8.94e-09	9.65542	13.6625	5.19849	11.7299	9.32928	29.0877	301.526	62.4921	211.169	111238463	acetylcholinesterase-like
LOC111229102	17.1038	-4.28217	1.49737	-2.8598	0.0042391	0.0274926	6.89673	13.0415	10.397	22.2867	2.66551	97.8406	0	0	0.805989	111229102	T-cell acute lymphocytic leukemia protein 1
tnni1	5.68454	4.2785	1.30801	3.271	0.00107169	0.00979013	0.919564	0	1.0397	1.17299	3.99826	1.32217	31.98	4.28028	6.44791	111219417	troponin I1, slow skeletal type
rbp4	237.63	4.26422	1.48639	2.86884	0.00411986	0.0269299	96.5542	2.4841	5.19849	7.03791	0	17.1882	534.523	660.02	815.661	111220190	retinol binding protein 4
LOC111221387	5.92883	-4.24493	1.45902	-2.90945	0.00362066	0.0246011	4.13804	37.8825	5.19849	1.17299	0	3.30542	0	0.856057	0.805989	111221387	homeobox protein CDX-1-like
LOC111230998	14.9757	4.22156	1.12211	3.76218	0.000168442	0.00235907	5.97717	0	0	2.34597	0	3.96651	31.98	31.6741	58.8372	111230998	uncharacterized LOC111230998
LOC111223906	13.1392	-4.20284	1.16733	-3.6004	0.000317728	0.0038988	7.81629	77.0071	14.5558	9.38388	2.66551	2.64434	0	2.56817	1.61198	111223906	solute carrier family 22 member 7-like
LOC111229778	83.4388	-4.20168	0.810367	-5.18492	2.16e-07	1.13e-05	49.1967	474.463	67.5803	39.8815	46.6464	43.6316	4.56857	13.6969	11.2838	111229778	P2X purinoceptor 4-like
LOC111234290	151.194	-4.2006	0.730384	-5.75122	8.86e-09	7.88e-07	87.3586	786.838	155.955	99.7038	113.284	60.1587	22.8429	12.8409	21.7617	111234290	sodium/potassium-transporting ATPase subunit beta-2-like
LOC111219601	2.93386	4.19679	1.43128	2.9322	0.00336571	0.0232786	0.459782	0.621025	0	1.17299	0	0.661085	9.13714	11.1287	3.22396	111219601	inactive ubiquitin carboxyl-terminal hydrolase 54-like
LOC111240467	5.64065	-4.19544	1.42291	-2.94848	0.00319336	0.0223535	5.0576	10.5574	14.5558	9.38388	3.99826	2.64434	4.56857	0	0	111240467	leukotriene B4 receptor 1-like
LOC111221456	2035.66	-4.19057	0.723571	-5.79151	6.98e-09	6.49e-07	1110.37	13181.9	2205.2	383.566	218.572	319.965	237.566	202.029	461.832	111221456	inositol 1,4,5-trisphosphate receptor type 1-like
pcp4	3.96297	-4.18656	1.43705	-2.91329	0.00357639	0.0243539	6.89673	4.34717	3.11909	4.69194	10.662	5.94976	0	0	0	111239110	Purkinje cell protein 4
tnfrsf13b	5.65701	-4.17319	1.34992	-3.09142	0.001992	0.0157666	10.575	9.9364	7.27788	11.7299	1.33275	9.25519	0	0	0.805989	111219666	TNF receptor superfamily member 13B
LOC111219375	230.387	-4.16853	0.767418	-5.43188	5.58e-08	3.6e-06	114.026	1327.75	246.408	153.661	53.3102	83.2967	36.5486	21.4014	37.0755	111219375	tetraspanin-2-like
hmx2	6.77583	-4.15793	1.24458	-3.34082	0.000835321	0.00809078	7.81629	27.9461	8.31758	4.69194	2.66551	7.93302	0	0	1.61198	111235359	H6 family homeobox 2
LOC111233484	116.818	-4.1555	0.716615	-5.79879	6.68e-09	6.28e-07	87.3586	631.582	111.248	60.9952	50.6447	65.4474	9.13714	18.8332	16.1198	111233484	ras-related protein Rab-38-like
LOC111236152	38.9624	4.13278	0.858287	4.81515	1.47e-06	5.24e-05	14.713	3.10512	0	0	0	1.98325	105.077	125.84	99.9427	111236152	complement component C7-like
LOC111230151	6.03683	-4.12845	1.46822	-2.81188	0.00492522	0.0306417	1.37935	19.8728	6.23818	9.38388	9.32928	7.27193	0	0.856057	0	111230151	CUGBP Elav-like family member 3
LOC111227010	416.225	-4.11971	0.676978	-6.08544	1.16e-09	1.51e-07	278.168	2412.68	365.973	186.505	173.258	152.711	63.96	53.9316	58.8372	111227010	transcription factor Sox-8
LOC111221850	57.7768	-4.11	0.722055	-5.69209	1.25e-08	1.04e-06	62.9901	248.41	54.0643	38.7085	27.9878	65.4474	9.13714	5.9924	7.2539	111221850	F-box only protein 2-like
LOC111230585	191.869	-4.10549	0.877334	-4.6795	2.88e-06	8.87e-05	104.83	1258.2	197.543	16.4218	11.9948	40.9873	63.96	11.1287	21.7617	111230585	uncharacterized LOC111230585
LOC111216626	1531.59	-4.10381	0.944564	-4.34466	1.39e-05	0.000338308	828.067	9247.68	1853.78	487.962	283.877	391.362	141.626	101.015	448.936	111216626	protein disulfide-isomerase-like
LOC111222285	21.3111	-4.09736	1.14455	-3.5799	0.000343732	0.00414649	14.713	148.425	8.31758	3.51896	2.66551	5.94976	0	2.56817	5.64192	111222285	delta-like protein B
LOC111226833	63.2248	4.09725	0.436293	9.39106	5.94e-21	2.2e-17	10.575	9.31537	7.27788	18.7678	15.9931	15.205	246.703	99.3026	145.884	111226833	keratin, type I cytoskeletal 13-like
LOC111221576	33.8244	4.07344	1.06899	3.81053	0.000138667	0.00202951	15.1728	0.621025	0	5.86493	0	3.96651	86.8029	99.3026	92.6888	111221576	fibulin-2-like
LOC111238070	12.9739	4.06169	1.06495	3.81396	0.000136759	0.00200952	4.59782	1.24205	0	1.17299	1.33275	3.96651	13.7057	77.0451	13.7018	111238070	thrombomodulin-like
ccdc181	9.05729	-4.05786	1.29128	-3.14252	0.00167498	0.0137814	3.21847	58.9974	11.4367	1.17299	1.33275	1.98325	0	2.56817	0.805989	111216799	coiled-coil domain containing 181
rbfox1	5.70575	4.0376	1.13286	3.56407	0.000365152	0.00434268	2.29891	0	0	2.34597	0	1.32217	13.7057	17.9772	13.7018	111236253	RNA binding fox-1 homolog 1
LOC111229670	7.30672	-4.03657	1.33068	-3.03347	0.00241759	0.0181364	10.1152	9.9364	5.19849	5.86493	9.32928	24.4601	0	0.856057	0	111229670	thyrotropin-releasing hormone receptor-like
LOC111227079	12.0365	-4.03213	1.21798	-3.31052	0.000931244	0.00876334	9.19564	64.5866	13.5161	2.34597	1.33275	13.2217	0	1.71211	2.41797	111227079	protein HID1-like
tas1r3	209.842	-4.03039	0.679037	-5.93545	2.93e-09	3.16e-07	132.877	1063.19	250.567	137.239	142.605	76.6859	18.2743	31.6741	35.4635	111223995	taste 1 receptor member 3
LOC111236700	12.135	-4.00388	1.25379	-3.19342	0.00140597	0.0120719	6.43695	57.1343	19.7543	12.9028	0	5.94976	4.56857	0.856057	1.61198	111236700	keratin, type II cytoskeletal 8-like
LOC111233228	14.7345	3.99698	0.809734	4.93616	7.97e-07	3.21e-05	0.459782	5.58922	1.0397	4.69194	3.99826	1.98325	41.1172	47.9392	25.7917	111233228	glutamate receptor ionotropic, NMDA 2D-like
LOC111217948	494.722	-3.99032	0.63015	-6.33234	2.41e-10	4.38e-08	518.174	1796.62	396.125	446.907	257.222	864.699	68.5286	31.6741	72.539	111217948	low choriolytic enzyme-like
LOC111224629	3.65354	3.98625	1.49559	2.66533	0.00769131	0.04273	0.459782	0	1.0397	3.51896	6.66377	1.32217	4.56857	13.6969	1.61198	111224629	uncharacterized LOC111224629
LOC111234587	6.61069	3.98058	1.21026	3.28902	0.00100538	0.0092958	0.919564	1.86307	0	1.17299	0	3.96651	31.98	4.28028	15.3138	111234587	fibrinogen-like protein 1
LOC111238411	3034.85	-3.97684	0.695727	-5.71609	1.09e-08	9.39e-07	2026.26	16918.6	2620.04	2032.78	1400.73	949.979	264.977	649.747	450.548	111238411	LIM domain only protein 7-like
LOC111238847	100.438	-3.97618	0.771328	-5.15497	2.54e-07	1.27e-05	122.762	424.16	74.8582	48.0924	38.6499	159.321	4.56857	15.409	16.1198	111238847	uncharacterized LOC111238847
LOC111219040	139.836	-3.97396	0.74999	-5.29869	1.17e-07	6.69e-06	73.1053	860.74	174.669	19.9408	22.6568	37.0208	22.8429	27.3938	20.1497	111219040	taste receptor type 1 member 2-like
LOC111222166	69.2189	3.9609	0.658469	6.01532	1.8e-09	2.13e-07	21.6098	8.69435	4.15879	9.38388	6.66377	5.94976	360.917	97.5905	108.003	111222166	protocadherin alpha-C2-like
arl13a	6.29877	-3.95869	1.37819	-2.87239	0.00407374	0.0267573	5.97717	20.4938	12.4764	3.51896	0	12.5606	0	0.856057	0.805989	111232686	ADP ribosylation factor like GTPase 13A
LOC111229336	5.09871	-3.95116	1.3435	-2.94094	0.00327217	0.0227419	5.0576	29.1882	4.15879	1.17299	2.66551	1.98325	0	0.856057	0.805989	111229336	tubulin polymerization-promoting protein family member 3-like
LOC111232973	6826.73	-3.9494	1.34591	-2.93437	0.00334222	0.0231593	1257.04	1139.58	40033.5	6910.06	8441.67	912.958	685.286	1011.86	1048.59	111232973	uncharacterized LOC111232973
LOC111221541	194.323	-3.94831	0.680273	-5.804	6.48e-09	6.12e-07	111.727	793.049	185.066	215.829	126.612	249.229	13.7057	22.2575	31.4336	111221541	endothelial transcription factor GATA-2-like
pik3r5	3105.93	-3.94287	0.637177	-6.18802	6.09e-10	8.95e-08	2143.04	15644.2	2792.63	2605.2	1947.15	1486.78	306.094	547.876	480.37	111236324	phosphoinositide-3-kinase regulatory subunit 5
kctd4	5.78868	-3.9318	1.43558	-2.73882	0.00616597	0.0362811	3.21847	14.2836	6.23818	2.34597	10.662	14.5439	0	0	0.805989	111218331	potassium channel tetramerization domain containing 4
LOC111239534	122.44	-3.93127	0.682137	-5.76317	8.26e-09	7.5e-07	104.83	545.881	146.597	65.6872	85.2963	101.146	18.2743	6.84845	27.4036	111239534	arachidonate 15-lipoxygenase B-like
LOC111230182	45.8882	3.92727	0.926873	4.23712	2.26e-05	0.00049353	22.0695	0.621025	1.0397	4.69194	2.66551	7.27193	105.077	130.121	139.436	111230182	microfibrillar-associated protein 2-like
slc7a4	53.7104	-3.8999	0.971284	-4.0152	5.94e-05	0.00103727	50.576	234.126	37.4291	11.7299	17.3258	111.723	4.56857	10.2727	5.64192	111231571	solute carrier family 7 member 4
ankrd34a	8.42568	3.898	1.25299	3.11095	0.00186487	0.014991	2.29891	1.24205	0	2.34597	1.33275	3.96651	54.8229	2.56817	7.2539	111234110	ankyrin repeat domain 34A
LOC111221655	37.9116	-3.89178	1.04691	-3.71739	0.000201288	0.00272637	28.0467	175.129	29.1115	19.9408	3.99826	67.4307	9.13714	5.9924	2.41797	111221655	major facilitator superfamily domain-containing protein 4A-like
LOC111222351	104.458	-3.88765	0.801317	-4.85157	1.22e-06	4.51e-05	77.7031	575.069	128.922	28.1516	13.3275	66.7696	9.13714	26.5378	14.5078	111222351	transmembrane protease serine 2-like
LOC111217682	1055.88	-3.88727	0.714774	-5.43845	5.37e-08	3.53e-06	622.545	6484.12	810.964	350.723	279.878	417.145	223.86	182.34	131.376	111217682	myosin light chain kinase, smooth muscle-like
pllp	231.213	-3.87657	0.599957	-6.4614	1.04e-10	2.18e-08	270.352	827.826	255.766	181.813	98.6238	358.308	18.2743	38.5226	31.4336	111225249	plasmolipin
LOC111219604	7.49122	-3.87369	1.18385	-3.27211	0.00106749	0.00975806	15.6326	36.0194	5.19849	2.34597	1.33275	0.661085	4.56857	0.856057	0.805989	111219604	choline O-acetyltransferase-like
trim2	217.805	-3.87287	0.699071	-5.54003	3.02e-08	2.23e-06	143.452	1197.34	202.741	141.931	82.6308	88.5854	27.4114	34.2423	41.9114	111216667	tripartite motif containing 2
LOC111232135	46.7535	-3.85855	0.875485	-4.40733	1.05e-05	0.000266727	58.8521	116.132	17.6749	30.4976	71.9688	115.029	0	2.56817	8.05989	111232135	granzyme B(G,H)-like
LOC111230822	65.6371	-3.84905	0.799401	-4.81492	1.47e-06	5.24e-05	39.5412	352.742	80.0567	18.7678	30.6534	31.071	22.8429	9.41662	5.64192	111230822	guanine nucleotide-binding protein subunit alpha-14-like
c6	41.025	3.83569	0.49126	7.80787	5.82e-15	5.13e-12	12.4141	4.9682	4.15879	10.5569	5.33102	11.2384	82.2343	133.545	104.779	111221120	complement C6
LOC111234201	3.68334	3.82941	1.19732	3.19832	0.0013823	0.0119407	0.459782	1.24205	0	3.51896	1.33275	1.98325	4.56857	11.9848	8.05989	111234201	zinc-binding protein A33-like
fhdc1	79.1576	-3.82871	0.77676	-4.92908	8.26e-07	3.29e-05	60.2314	358.331	75.8979	79.763	71.9688	36.3597	0	14.553	15.3138	111216713	FH2 domain containing 1
lad1	2148.46	-3.82867	0.731612	-5.2332	1.67e-07	8.97e-06	1321.87	13512.9	2021.17	370.663	263.885	657.78	461.426	225.143	501.325	111218936	ladinin 1
gfi1b	268.411	-3.82506	0.437549	-8.74201	2.29e-18	4.71e-15	553.118	571.343	327.505	258.057	154.6	449.538	31.98	31.6741	37.8815	111238486	growth factor independent 1B transcriptional repressor
grm1	15.2066	-3.8159	1.01106	-3.77417	0.000160542	0.00227249	9.65542	75.765	17.6749	11.7299	7.99653	5.28868	4.56857	2.56817	1.61198	111240111	glutamate metabotropic receptor 1
LOC111236909	62.7969	-3.80511	0.703812	-5.40643	6.43e-08	4.02e-06	61.6108	245.305	122.684	29.3246	13.3275	58.1755	18.2743	5.9924	10.4779	111236909	macrophage mannose receptor 1-like
LOC111228162	15.9501	-3.80441	0.899706	-4.22851	2.35e-05	0.000506079	19.3108	31.6723	15.5955	12.9028	22.6568	34.3764	4.56857	0.856057	1.61198	111228162	stathmin-like
nin	4067.87	-3.80088	0.342876	-11.0853	1.48e-28	2.74e-24	4068.15	5604.75	6375.42	4813.93	4576.68	10024.7	342.643	443.437	361.083	111225807	ninein
cpa1	45.5472	-3.79665	0.608745	-6.23686	4.46e-10	7.07e-08	45.5184	96.8799	55.104	59.8223	49.3119	85.941	9.13714	2.56817	5.64192	111222466	carboxypeptidase A1
LOC111219516	281.816	-3.77364	0.817681	-4.61505	3.93e-06	0.000115953	111.267	1627.71	198.582	173.602	89.2946	197.664	22.8429	57.3558	58.0312	111219516	deoxyribonuclease gamma-like
LOC111225999	5.52423	-3.77343	1.3833	-2.72784	0.00637505	0.0371753	6.43695	9.31537	6.23818	5.86493	13.3275	3.96651	4.56857	0	0	111225999	glutamate receptor ionotropic, kainate 2-like
prkar2b	6.96626	-3.76841	1.10065	-3.42379	0.000617536	0.00651242	6.89673	29.1882	11.4367	4.69194	3.99826	3.96651	0	1.71211	0.805989	111229660	protein kinase cAMP-dependent type II regulatory subunit beta
pappa2	4.55857	3.74818	1.14093	3.2852	0.0010191	0.00939912	0.919564	0.621025	1.0397	3.51896	1.33275	1.98325	4.56857	21.4014	5.64192	111223805	pappalysin 2
slit1	30.3484	3.74781	0.852162	4.398	1.09e-05	0.000276552	13.3337	3.10512	0	10.5569	1.33275	7.27193	105.077	73.6209	58.8372	111234356	slit guidance ligand 1
tacr2	14.9209	-3.74584	1.11211	-3.36822	0.000756541	0.00753248	10.1152	78.2491	24.9527	8.2109	0	3.30542	4.56857	0.856057	4.02995	111219097	tachykinin receptor 2
znf385c	4.04519	3.74407	1.29891	2.88247	0.00394566	0.0261028	0.919564	0.621025	0	5.86493	1.33275	1.32217	13.7057	9.41662	3.22396	111217656	zinc finger protein 385C
LOC111217619	147.756	-3.73146	0.726635	-5.13526	2.82e-07	1.37e-05	96.0944	793.049	137.24	86.8009	62.6395	79.9913	13.7057	38.5226	21.7617	111217619	nuclear distribution protein nudE homolog 1-like
LOC111235041	93.6135	3.71717	0.688219	5.40115	6.62e-08	4.12e-06	40.4608	5.58922	10.397	10.5569	2.66551	18.5104	214.723	255.105	284.514	111235041	uncharacterized LOC111235041
LOC111232006	40.9921	-3.7135	0.721964	-5.14361	2.7e-07	1.32e-05	52.8749	157.119	37.4291	18.7678	31.9861	52.8868	4.56857	6.84845	6.44791	111232006	granzyme B-like
spock1	130.076	-3.7117	0.810864	-4.57746	4.71e-06	0.000136687	181.154	78.8701	341.021	358.934	41.3154	125.606	9.13714	27.3938	7.2539	111226439	SPARC (osteonectin), cwcv and kazal like domains proteoglycan 1
LOC111239975	7.40011	-3.70212	1.38797	-2.66729	0.00764659	0.0426206	1.37935	37.8825	5.19849	7.03791	9.32928	3.30542	0	0.856057	1.61198	111239975	Ig heavy chain V region 914-like
LOC111236450	39.3119	-3.70122	0.968239	-3.82263	0.000132033	0.00195716	23.4489	245.926	33.2703	19.9408	2.66551	6.61085	4.56857	7.70451	9.67187	111236450	cell division cycle protein 20 homolog B-like
LOC111217197	129.683	-3.69875	0.609151	-6.07197	1.26e-09	1.6e-07	80.4618	137.868	176.749	414.064	111.951	218.819	4.56857	15.409	7.2539	111217197	interleukin-12 subunit beta-like
LOC111219405	47.7931	-3.69777	0.936405	-3.9489	7.85e-05	0.00128283	34.0239	231.642	34.31	34.0166	49.3119	23.138	9.13714	0.856057	13.7018	111219405	potassium voltage-gated channel subfamily A member 2
LOC111221779	49.2352	-3.69771	0.918765	-4.02466	5.71e-05	0.00100689	41.3804	298.092	45.7467	10.5569	6.66377	5.94976	22.8429	10.2727	1.61198	111221779	bone morphogenetic protein 7-like
LOC111229537	7.01777	3.68868	0.949578	3.88455	0.000102521	0.0015766	0.919564	2.4841	0	8.2109	2.66551	1.98325	13.7057	16.2651	16.9258	111229537	filamin-C-like
LOC111219439	62.191	-3.68477	0.854725	-4.31105	1.62e-05	0.000381088	46.438	347.774	66.5406	28.1516	7.99653	21.1547	27.4114	9.41662	4.83594	111219439	adenosine receptor A1-like
trnad-guc	4.44652	3.67254	1.30856	2.80655	0.00500757	0.0310215	0	1.24205	1.0397	2.34597	1.33275	5.94976	13.7057	11.9848	2.41797	111227931	transfer RNA aspartic acid (anticodon GUC)
trnad-guc	4.44652	3.67254	1.30856	2.80655	0.00500757	0.0310215	0	1.24205	1.0397	2.34597	1.33275	5.94976	13.7057	11.9848	2.41797	111221393	transfer RNA aspartic acid (anticodon GUC)
trnad-guc	4.44652	3.67254	1.30856	2.80655	0.00500757	0.0310215	0	1.24205	1.0397	2.34597	1.33275	5.94976	13.7057	11.9848	2.41797	111217503	transfer RNA aspartic acid (anticodon GUC)
trnad-guc	4.44652	3.67254	1.30856	2.80655	0.00500757	0.0310215	0	1.24205	1.0397	2.34597	1.33275	5.94976	13.7057	11.9848	2.41797	111233110	transfer RNA aspartic acid (anticodon GUC)
trnad-guc	4.44652	3.67254	1.30856	2.80655	0.00500757	0.0310215	0	1.24205	1.0397	2.34597	1.33275	5.94976	13.7057	11.9848	2.41797	111233999	transfer RNA aspartic acid (anticodon GUC)
trnad-guc	4.44652	3.67254	1.30856	2.80655	0.00500757	0.0310215	0	1.24205	1.0397	2.34597	1.33275	5.94976	13.7057	11.9848	2.41797	111227923	transfer RNA aspartic acid (anticodon GUC)
trnad-guc	4.44652	3.67254	1.30856	2.80655	0.00500757	0.0310215	0	1.24205	1.0397	2.34597	1.33275	5.94976	13.7057	11.9848	2.41797	111234011	transfer RNA aspartic acid (anticodon GUC)
trnad-guc	4.44652	3.67254	1.30856	2.80655	0.00500757	0.0310215	0	1.24205	1.0397	2.34597	1.33275	5.94976	13.7057	11.9848	2.41797	111233966	transfer RNA aspartic acid (anticodon GUC)
trnad-guc	4.44652	3.67254	1.30856	2.80655	0.00500757	0.0310215	0	1.24205	1.0397	2.34597	1.33275	5.94976	13.7057	11.9848	2.41797	111233112	transfer RNA aspartic acid (anticodon GUC)
trnad-guc	4.44652	3.67254	1.30856	2.80655	0.00500757	0.0310215	0	1.24205	1.0397	2.34597	1.33275	5.94976	13.7057	11.9848	2.41797	111217513	transfer RNA aspartic acid (anticodon GUC)
trnad-guc	4.44652	3.67254	1.30856	2.80655	0.00500757	0.0310215	0	1.24205	1.0397	2.34597	1.33275	5.94976	13.7057	11.9848	2.41797	111233109	transfer RNA aspartic acid (anticodon GUC)
trnad-guc	4.44652	3.67254	1.30856	2.80655	0.00500757	0.0310215	0	1.24205	1.0397	2.34597	1.33275	5.94976	13.7057	11.9848	2.41797	111233111	transfer RNA aspartic acid (anticodon GUC)
trnad-guc	4.44652	3.67254	1.30856	2.80655	0.00500757	0.0310215	0	1.24205	1.0397	2.34597	1.33275	5.94976	13.7057	11.9848	2.41797	111226112	transfer RNA aspartic acid (anticodon GUC)
trnad-guc	4.44652	3.67254	1.30856	2.80655	0.00500757	0.0310215	0	1.24205	1.0397	2.34597	1.33275	5.94976	13.7057	11.9848	2.41797	111233116	transfer RNA aspartic acid (anticodon GUC)
trnad-guc	4.44652	3.67254	1.30856	2.80655	0.00500757	0.0310215	0	1.24205	1.0397	2.34597	1.33275	5.94976	13.7057	11.9848	2.41797	111233113	transfer RNA aspartic acid (anticodon GUC)
trnad-guc	4.44652	3.67254	1.30856	2.80655	0.00500757	0.0310215	0	1.24205	1.0397	2.34597	1.33275	5.94976	13.7057	11.9848	2.41797	111226099	transfer RNA aspartic acid (anticodon GUC)
trnad-guc	4.44652	3.67254	1.30856	2.80655	0.00500757	0.0310215	0	1.24205	1.0397	2.34597	1.33275	5.94976	13.7057	11.9848	2.41797	111221406	transfer RNA aspartic acid (anticodon GUC)
trnad-guc	4.44652	3.67254	1.30856	2.80655	0.00500757	0.0310215	0	1.24205	1.0397	2.34597	1.33275	5.94976	13.7057	11.9848	2.41797	111236762	transfer RNA aspartic acid (anticodon GUC)
trnad-guc	4.44652	3.67254	1.30856	2.80655	0.00500757	0.0310215	0	1.24205	1.0397	2.34597	1.33275	5.94976	13.7057	11.9848	2.41797	111221422	transfer RNA aspartic acid (anticodon GUC)
trnad-guc	4.44652	3.67254	1.30856	2.80655	0.00500757	0.0310215	0	1.24205	1.0397	2.34597	1.33275	5.94976	13.7057	11.9848	2.41797	111226105	transfer RNA aspartic acid (anticodon GUC)
trnad-guc	4.44652	3.67254	1.30856	2.80655	0.00500757	0.0310215	0	1.24205	1.0397	2.34597	1.33275	5.94976	13.7057	11.9848	2.41797	111227925	transfer RNA aspartic acid (anticodon GUC)
trnad-guc	4.44652	3.67254	1.30856	2.80655	0.00500757	0.0310215	0	1.24205	1.0397	2.34597	1.33275	5.94976	13.7057	11.9848	2.41797	111233117	transfer RNA aspartic acid (anticodon GUC)
trnad-guc	4.44652	3.67254	1.30856	2.80655	0.00500757	0.0310215	0	1.24205	1.0397	2.34597	1.33275	5.94976	13.7057	11.9848	2.41797	111233115	transfer RNA aspartic acid (anticodon GUC)
trnad-guc	4.44652	3.67254	1.30856	2.80655	0.00500757	0.0310215	0	1.24205	1.0397	2.34597	1.33275	5.94976	13.7057	11.9848	2.41797	111217507	transfer RNA aspartic acid (anticodon GUC)
trnad-guc	4.44652	3.67254	1.30856	2.80655	0.00500757	0.0310215	0	1.24205	1.0397	2.34597	1.33275	5.94976	13.7057	11.9848	2.41797	111222789	transfer RNA aspartic acid (anticodon GUC)
trnad-guc	4.44652	3.67254	1.30856	2.80655	0.00500757	0.0310215	0	1.24205	1.0397	2.34597	1.33275	5.94976	13.7057	11.9848	2.41797	111221411	transfer RNA aspartic acid (anticodon GUC)
trnad-guc	4.44652	3.67254	1.30856	2.80655	0.00500757	0.0310215	0	1.24205	1.0397	2.34597	1.33275	5.94976	13.7057	11.9848	2.41797	111224150	transfer RNA aspartic acid (anticodon GUC)
trnad-guc	4.44652	3.67254	1.30856	2.80655	0.00500757	0.0310215	0	1.24205	1.0397	2.34597	1.33275	5.94976	13.7057	11.9848	2.41797	111226092	transfer RNA aspartic acid (anticodon GUC)
LOC111225391	268.088	3.67009	0.564528	6.50116	7.97e-11	1.8e-08	103.911	42.8507	21.8336	16.4218	17.3258	33.0542	1174.12	520.482	482.788	111225391	thrombospondin-1-like
LOC111229956	5.40175	-3.66729	1.21316	-3.02293	0.00250342	0.0185841	10.1152	16.7677	4.15879	4.69194	3.99826	7.27193	0	0	1.61198	111229956	Ig heavy chain V region XIG14-like
bglap	4.30986	-3.66246	1.29878	-2.81992	0.00480353	0.0300895	4.59782	6.21025	9.35728	5.86493	6.66377	5.28868	0	0	0.805989	111223755	bone gamma-carboxyglutamate protein
LOC111234145	145.628	-3.66054	0.757631	-4.83156	1.35e-06	4.91e-05	93.7955	671.328	189.225	141.931	70.636	71.3972	13.7057	10.2727	48.3594	111234145	cyclin-dependent kinase 11B-like
LOC111218038	153.041	-3.65896	0.533637	-6.85664	7.05e-12	2.61e-09	314.491	498.062	102.93	117.299	113.284	155.355	31.98	21.4014	22.5677	111218038	heat shock 70 kDa protein 12A-like
fam177b	238.563	-3.6584	0.484232	-7.55507	4.19e-14	3.1e-11	437.253	400.561	278.639	248.673	181.255	520.935	9.13714	35.9544	34.6575	111238139	family with sequence similarity 177 member B
LOC111235565	64.8924	-3.65725	0.46342	-7.89187	2.98e-15	2.9e-12	124.141	120.479	102.93	85.6279	53.3102	73.3804	4.56857	4.28028	15.3138	111235565	CD59 glycoprotein-like
LOC111228920	6.55674	3.6563	1.20127	3.0437	0.00233688	0.0176879	2.29891	0.621025	0	4.69194	1.33275	1.98325	36.5486	4.28028	7.2539	111228920	neurabin-2-like
LOC111217170	11.0743	-3.64695	0.903407	-4.03688	5.42e-05	0.000972533	27.5869	29.1882	18.7146	8.2109	5.33102	2.64434	4.56857	3.42423	0	111217170	ras-related protein Rab-34-like
stk17a	3.88425	3.6374	1.36805	2.65882	0.0078414	0.0433065	1.37935	0	1.0397	2.34597	0	2.64434	0	16.2651	11.2838	111228225	serine/threonine kinase 17a
spp2	18.3935	-3.6344	0.837391	-4.34015	1.42e-05	0.000344428	21.15	75.765	18.7146	11.7299	13.3275	14.5439	4.56857	1.71211	4.02995	111238726	secreted phosphoprotein 2
dkk2	9.32927	3.62208	0.849984	4.26135	2.03e-05	0.000450606	0.459782	2.4841	2.07939	12.9028	6.66377	3.96651	13.7057	23.9696	17.7318	111236632	dickkopf WNT signaling pathway inhibitor 2
LOC111233170	85.8632	-3.61349	0.854181	-4.23035	2.33e-05	0.000503887	99.3129	327.901	77.9773	25.8057	19.9913	180.476	13.7057	17.1211	10.4779	111233170	CMP-N-acetylneuraminate-beta-galactosamide-alpha-2,3-sialyltransferase 1-like
LOC111231267	126.081	-3.61267	0.628225	-5.75059	8.89e-09	7.88e-07	120.003	564.512	118.526	87.9739	61.3067	116.351	22.8429	22.2575	20.9557	111231267	purine nucleoside phosphorylase-like
LOC111222641	10.1244	-3.59796	1.04766	-3.43427	0.000594153	0.00632341	7.35651	24.841	13.5161	19.9408	7.99653	11.2384	4.56857	0.856057	0.805989	111222641	C-type lectin domain family 4 member A-like
olfm1	19.8311	-3.59392	0.89858	-3.99955	6.35e-05	0.00108679	24.8282	93.1537	20.7939	4.69194	7.99653	17.8493	0	5.13634	4.02995	111220803	olfactomedin 1
cunh14orf132	16.2865	3.58735	0.812467	4.41538	1.01e-05	0.000259134	8.27607	1.24205	0	2.34597	2.66551	3.96651	45.6857	44.5149	37.8815	111226222	chromosome unknown C14orf132 homolog
LOC111239488	104.985	-3.58533	0.952589	-3.76377	0.000167371	0.00235039	22.5293	553.333	38.4688	49.2654	127.944	101.807	18.2743	17.1211	16.1198	111239488	uncharacterized LOC111239488
unc79	8.04013	-3.57913	1.07242	-3.33742	0.000845607	0.00816905	8.73586	37.2615	13.5161	1.17299	1.33275	3.30542	4.56857	0.856057	1.61198	111225653	unc-79 homolog, NALCN channel complex subunit
LOC111223308	6.99184	-3.55176	1.13325	-3.13414	0.0017236	0.0140898	8.73586	14.9046	5.19849	10.5569	6.66377	15.205	0	0.856057	0.805989	111223308	toll-like receptor 13
LOC111235729	27.3951	-3.54576	0.573096	-6.18702	6.13e-10	8.95e-08	38.6217	53.4081	38.4688	38.7085	35.9844	33.0542	0	4.28028	4.02995	111235729	uncharacterized LOC111235729
LOC111227529	3.73218	3.53939	1.09289	3.23856	0.00120133	0.0107068	0.919564	0.621025	1.0397	1.17299	1.33275	1.32217	4.56857	14.553	8.05989	111227529	regulator of G-protein signaling 5-like
LOC111222740	5.20583	3.53725	1.31367	2.69266	0.0070885	0.0402029	3.21847	0	0	1.17299	0	1.98325	4.56857	21.4014	14.5078	111222740	homeobox protein engrailed-1-B-like
LOC111221224	69.5041	3.53612	0.537509	6.57871	4.75e-11	1.26e-08	13.7935	14.9046	16.6352	21.1137	17.3258	21.8158	146.194	65.0603	308.694	111221224	suppressor protein SRP40-like
LOC111222134	25.5408	3.53427	0.857306	4.12253	3.75e-05	0.000725493	9.19564	4.9682	0	3.51896	9.32928	27.1045	68.5286	69.3406	37.8815	111222134	uncharacterized LOC111222134
LOC111225238	54.4445	3.52853	0.847365	4.16412	3.13e-05	0.000633622	30.3456	1.86307	4.15879	11.7299	1.33275	9.91627	146.194	150.666	133.794	111225238	matrix metalloproteinase-14-like
LOC111233311	141.124	-3.52832	0.681384	-5.17816	2.24e-07	1.16e-05	100.232	550.228	124.764	221.694	134.608	72.7193	18.2743	28.2499	19.3437	111233311	endophilin-A1-like
LOC111230917	19.4023	-3.52681	0.79564	-4.43266	9.31e-06	0.000242559	18.3913	46.5769	23.913	32.8436	14.6603	32.3932	0	3.42423	2.41797	111230917	hydroxycarboxylic acid receptor 2-like
LOC111239959	4.27081	3.5207	1.24676	2.82388	0.00474455	0.0298611	0.459782	1.24205	0	3.51896	2.66551	3.96651	18.2743	4.28028	4.02995	111239959	uncharacterized LOC111239959
LOC111238207	60.725	-3.51785	0.774311	-4.5432	5.54e-06	0.000157216	123.681	83.2173	36.3894	55.1303	30.6534	195.02	9.13714	6.84845	6.44791	111238207	SAM pointed domain-containing Ets transcription factor-like
LOC111233201	241.355	-3.51672	0.745476	-4.71741	2.39e-06	7.64e-05	288.743	870.056	191.304	154.834	51.9774	497.797	36.5486	47.0831	33.8515	111233201	CMP-N-acetylneuraminate-beta-galactosamide-alpha-2,3-sialyltransferase 2-like
LOC111233306	22.5692	-3.50579	0.980967	-3.57381	0.000351825	0.00422486	12.8739	129.173	18.7146	14.0758	9.32928	7.27193	0	6.84845	4.83594	111233306	serine/threonine-protein kinase DCLK2-like
LOC111234760	25.474	-3.50066	0.94024	-3.72316	0.000196747	0.00267722	19.3108	118.616	23.913	19.9408	6.66377	29.0877	0	7.70451	4.02995	111234760	tubulin alpha-1A chain-like
LOC111221310	5.84534	-3.4992	1.09426	-3.19778	0.00138491	0.011952	8.73586	17.3887	13.5161	1.17299	2.66551	6.61085	0	1.71211	0.805989	111221310	lipoma HMGIC fusion partner-like 3 protein
LOC111223039	43.2787	3.4965	0.711497	4.91429	8.91e-07	3.49e-05	23.4489	3.72615	2.07939	5.86493	3.99826	6.61085	95.94	144.674	103.167	111223039	lymphocyte-specific protein 1-like
LOC111232085	12.1984	3.49515	1.02587	3.40702	0.000656771	0.00681266	6.43695	1.24205	0	2.34597	0	6.61085	22.8429	44.5149	25.7917	111232085	zinc finger protein GLIS1-like
LOC111220526	53.5324	-3.48144	0.637484	-5.46123	4.73e-08	3.26e-06	106.21	153.393	36.3894	41.0545	37.3171	78.008	13.7057	6.84845	8.86588	111220526	uncharacterized LOC111220526
LOC111228072	100.092	-3.47716	0.639659	-5.43596	5.45e-08	3.56e-06	79.0825	486.262	129.962	48.0924	46.6464	47.5981	22.8429	14.553	25.7917	111228072	transmembrane protein 136-like
msmb	2047.66	-3.47583	0.681516	-5.10014	3.39e-07	1.58e-05	1925.11	4375.74	1928.64	1909.62	742.344	6813.14	123.351	290.203	320.784	111235149	microseminoprotein beta
LOC111231043	9.65109	-3.46574	0.979183	-3.53942	0.000401013	0.00464676	13.3337	22.3569	13.5161	5.86493	17.3258	11.2384	0	0	3.22396	111231043	RNA-binding Raly-like protein
LOC111234137	238.452	-3.46564	1.15759	-2.99385	0.00275482	0.0200566	354.952	39.1246	894.14	409.372	30.6534	301.455	36.5486	55.6437	24.1797	111234137	stonustoxin subunit beta-like
plcg2	1763.72	-3.46363	0.633148	-5.47049	4.49e-08	3.1e-06	1262.56	8498.72	1522.12	1558.9	1118.18	894.448	223.86	440.869	353.829	111229657	phospholipase C gamma 2
LOC111229941	69.7077	-3.46129	0.667664	-5.18418	2.17e-07	1.13e-05	110.807	168.298	64.4612	83.282	27.9878	139.489	13.7057	13.6969	5.64192	111229941	immunoglobulin mu heavy chain-like
LOC111237891	8.09576	3.45611	1.03411	3.34212	0.000831422	0.00806144	2.75869	2.4841	0	4.69194	0	3.96651	4.56857	34.2423	20.1497	111237891	collagen alpha-1(XVIII) chain-like
LOC111238842	162.377	-3.45277	0.551206	-6.26404	3.75e-10	6.15e-08	132.877	186.928	161.153	538.4	265.218	130.895	18.2743	17.9772	9.67187	111238842	monocyte chemotactic protein 1B-like
LOC111216460	12.7253	3.45159	0.649669	5.31284	1.08e-07	6.25e-06	3.21847	1.24205	3.11909	10.5569	3.99826	7.93302	31.98	29.1059	23.3737	111216460	connective tissue growth factor-like
fat4	138.398	3.44224	1.25661	2.73931	0.0061569	0.0362623	89.1977	6.21025	3.11909	19.9408	3.99826	46.2759	324.369	490.52	261.946	111232595	FAT atypical cadherin 4
LOC111226251	13.824	-3.43725	0.973605	-3.53043	0.000414879	0.00476584	35.4032	16.7677	6.23818	29.3246	19.9913	12.5606	0	1.71211	2.41797	111226251	myosin regulatory light chain 2, ventricular/cardiac muscle isoform-like
tmod1	96.0839	-3.43559	0.667631	-5.14594	2.66e-07	1.31e-05	67.1282	360.815	122.684	118.472	77.2998	70.7361	9.13714	10.2727	28.2096	111229210	tropomodulin 1
LOC111234017	21.9729	-3.43252	0.693877	-4.94687	7.54e-07	3.08e-05	24.3684	60.8604	33.2703	25.8057	17.3258	27.7656	0	5.13634	3.22396	111234017	uncharacterized LOC111234017
lypd1	5.6039	-3.43136	1.11054	-3.0898	0.00200288	0.0158325	10.1152	7.4523	9.35728	10.5569	6.66377	4.62759	0	0.856057	0.805989	111218554	LY6/PLAUR domain containing 1
LOC111229211	18.7376	-3.42334	0.874246	-3.91577	9.01e-05	0.00143057	11.4945	42.2297	16.6352	42.2275	26.6551	24.4601	0	1.71211	3.22396	111229211	complexin-2-like
LOC111220529	44.1957	-3.42242	0.726985	-4.70769	2.51e-06	7.94e-05	99.7727	105.574	35.3497	23.4597	30.6534	84.6189	0	10.2727	8.05989	111220529	voltage-dependent L-type calcium channel subunit alpha-1D-like
LOC111235344	11.7769	-3.41791	0.895057	-3.81865	0.000134182	0.00197971	11.0348	24.841	12.4764	21.1137	18.6586	14.5439	0	1.71211	1.61198	111235344	uncharacterized LOC111235344
pik3cg	1246.91	-3.41297	0.605103	-5.64031	1.7e-08	1.36e-06	903.012	5935.13	1167.58	1069.76	747.675	648.524	228.429	299.62	222.453	111224935	phosphatidylinositol-4,5-bisphosphate 3-kinase catalytic subunit gamma
il17rel	340.496	-3.4102	0.597792	-5.70466	1.17e-08	9.8e-07	262.076	1503.5	425.236	340.166	149.269	176.51	77.6657	73.6209	56.4192	111224958	interleukin 17 receptor E like
spon1	31.7686	3.40993	0.772499	4.41415	1.01e-05	0.000259931	16.0924	5.58922	1.0397	4.69194	1.33275	3.30542	91.3714	35.9544	126.54	111218879	spondin 1
LOC111234541	4.43635	3.4008	1.21763	2.79296	0.00522279	0.0320972	2.75869	0	0	2.34597	1.33275	1.32217	4.56857	17.1211	10.4779	111234541	transmembrane protein 47-like
LOC111233222	6.04811	-3.39885	1.13814	-2.98631	0.00282365	0.0203895	6.43695	11.7995	8.31758	12.9028	5.33102	7.93302	0	1.71211	0	111233222	Ig kappa chain V region 3381-like
LOC111238862	6.0187	-3.38986	1.24272	-2.72778	0.00637612	0.0371753	4.13804	25.462	12.4764	1.17299	1.33275	3.30542	4.56857	1.71211	0	111238862	protein FAM57B-like
LOC111230647	49.4665	3.38852	0.763979	4.43536	9.19e-06	0.000241561	28.0467	3.72615	3.11909	8.2109	7.99653	19.1715	86.8029	185.764	102.361	111230647	tenascin-like
LOC111220081	18.7689	3.38743	0.563787	6.00835	1.87e-09	2.17e-07	6.43695	3.10512	3.11909	7.03791	2.66551	5.94976	50.2543	56.4997	33.8515	111220081	plexin domain-containing protein 1-like
LOC111218504	612.559	-3.38264	0.495172	-6.83126	8.42e-12	2.98e-09	1174.28	912.285	571.834	758.922	373.171	1473.56	54.8229	108.719	85.4349	111218504	melanophilin-like
LOC111230771	40.0953	3.37211	0.51346	6.56742	5.12e-11	1.3e-08	6.43695	4.34717	16.6352	28.1516	26.6551	15.866	73.0972	114.712	74.957	111230771	uncharacterized LOC111230771
olfml1	26.155	3.36959	0.531669	6.33776	2.33e-10	4.28e-08	7.81629	4.9682	6.23818	5.86493	0	8.5941	77.6657	71.0527	53.1953	111222505	olfactomedin like 1
LOC111227532	139.818	-3.36679	0.762059	-4.41801	9.96e-06	0.000256352	260.696	328.522	133.081	63.3412	33.3189	368.224	27.4114	17.9772	25.7917	111227532	forkhead box C1-A-like
LOC111236504	254.774	-3.36576	0.828538	-4.06229	4.86e-05	0.000896821	283.685	411.739	65.5009	212.31	98.6238	1147.64	22.8429	24.8256	25.7917	111236504	keratin, type I cytoskeletal 18-like
LOC111219871	16.6446	-3.3575	0.77045	-4.35785	1.31e-05	0.000321078	30.3456	26.7041	25.9924	17.5948	11.9948	27.7656	4.56857	0	4.83594	111219871	uncharacterized LOC111219871
fzd8	12.4774	-3.35453	0.946541	-3.54399	0.000394118	0.00459572	10.1152	27.3251	12.4764	14.0758	22.6568	18.5104	4.56857	2.56817	0	111228226	frizzled class receptor 8
cunh11orf53	308.856	-3.34344	0.615435	-5.43265	5.55e-08	3.6e-06	220.695	1475.55	295.274	200.58	210.575	181.798	59.3914	76.189	59.6432	111238524	chromosome unknown C11orf53 homolog
asah2	30.3867	-3.34161	0.99774	-3.34918	0.000810507	0.0079205	23.4489	185.686	15.5955	11.7299	3.99826	13.8828	0	10.2727	8.86588	111219686	N-acylsphingosine amidohydrolase 2
LOC111225278	9.80464	3.33357	0.756008	4.40944	1.04e-05	0.000264813	3.67826	0.621025	3.11909	3.51896	1.33275	3.30542	18.2743	34.2423	20.1497	111225278	tyrosine-protein kinase fyna
myot	133.552	-3.33144	0.804096	-4.14308	3.43e-05	0.000681265	60.2314	810.437	103.97	48.0924	58.6412	23.7991	31.98	33.3862	31.4336	111226782	myotilin
LOC111219667	27.4923	-3.32968	0.930478	-3.57847	0.000345615	0.00416378	22.9891	150.909	12.4764	18.7678	7.99653	16.5271	4.56857	5.13634	8.05989	111219667	putative uncharacterized protein MYH16
fst	30.0324	3.3249	0.579299	5.73953	9.49e-09	8.34e-07	11.4945	5.58922	4.15879	5.86493	2.66551	11.8995	105.077	72.7648	50.7773	111236471	follistatin
LOC111228023	11.2495	3.32088	1.07471	3.09001	0.00200147	0.0158281	7.35651	0.621025	0	3.51896	0	3.30542	27.4114	17.1211	41.9114	111228023	elastin-like
LOC111231518	22.7411	3.31876	0.700218	4.73961	2.14e-06	7.02e-05	11.4945	3.72615	1.0397	5.86493	1.33275	5.94976	63.96	70.1966	41.1054	111231518	adhesion G protein-coupled receptor L3-like
cysltr1	121.376	-3.3075	0.535679	-6.17441	6.64e-10	9.61e-08	201.844	142.836	294.234	97.3578	82.6308	216.836	4.56857	22.2575	29.8216	111226629	cysteinyl leukotriene receptor 1
ada	610.651	-3.30447	0.591828	-5.5835	2.36e-08	1.8e-06	478.633	3000.79	653.97	377.701	223.903	343.103	132.489	150.666	134.6	111234971	adenosine deaminase
LOC111233851	156.725	3.29646	0.577426	5.70889	1.14e-08	9.71e-07	48.2771	34.7774	30.1512	50.4384	74.6343	42.3094	676.149	96.7344	357.053	111233851	vicilin-like seed storage protein At2g18540
foxe1	785.561	-3.2885	0.511311	-6.4315	1.26e-10	2.52e-08	1946.72	1033.39	667.486	695.58	567.753	1789.56	95.94	158.37	115.256	111240127	forkhead box E1
pax9	80.9844	-3.28412	0.925706	-3.54769	0.000388623	0.00456035	98.8531	202.454	74.8582	17.5948	21.3241	276.334	9.13714	15.409	12.8958	111225713	paired box 9
scn3b	7.03224	3.28379	1.0002	3.28312	0.00102665	0.00945469	1.83913	3.10512	0	4.69194	1.33275	0	18.2743	17.1211	16.9258	111228075	sodium voltage-gated channel beta subunit 3
LOC111226937	33.2508	3.2775	0.687131	4.76984	1.84e-06	6.21e-05	17.9315	3.72615	4.15879	2.34597	2.66551	9.25519	77.6657	112.999	68.5091	111226937	kin of IRRE-like protein 1
rab3c	10.4286	-3.2757	1.05332	-3.10989	0.00187154	0.0150381	7.35651	51.5451	12.4764	9.38388	3.99826	3.30542	0	2.56817	3.22396	111230881	RAB3C, member RAS oncogene family
LOC111232091	14.8517	3.26763	0.899837	3.63135	0.000281938	0.00355618	5.51738	4.9682	2.07939	0	0	1.32217	9.13714	86.4617	24.1797	111232091	lipoprotein lipase-like
LOC111222324	15.2532	-3.26423	0.946804	-3.44763	0.000565527	0.0060781	12.8739	59.6184	18.7146	14.0758	3.99826	20.4936	0	4.28028	3.22396	111222324	protocadherin-1-like
LOC111233663	5.63124	3.26251	1.13306	2.87939	0.00398443	0.0262596	0.459782	1.24205	2.07939	4.69194	7.99653	3.30542	4.56857	23.1135	3.22396	111233663	GTPase IMAP family member 2-like
LOC111227022	291.938	-3.2624	0.491141	-6.64249	3.08e-11	8.94e-09	416.562	449.001	316.068	565.379	161.263	602.248	22.8429	51.3634	42.7174	111227022	sterile alpha motif domain-containing protein 9-like
LOC111239164	106.429	-3.26224	0.790982	-4.12429	3.72e-05	0.000723045	83.6803	315.481	89.414	38.7085	79.9653	300.794	13.7057	11.1287	24.9857	111239164	arylacetamide deacetylase-like
six1	54.4322	-3.26144	0.554302	-5.88388	4.01e-09	4.1e-07	124.601	75.765	61.3421	49.2654	46.6464	107.757	4.56857	10.2727	9.67187	111225632	SIX homeobox 1
LOC111226472	5.03762	3.25578	0.997151	3.26508	0.00109433	0.00995423	1.37935	0.621025	2.07939	2.34597	1.33275	0	13.7057	8.56057	15.3138	111226472	uncharacterized LOC111226472
rapgef4	31.1852	-3.25042	0.763587	-4.25677	2.07e-05	0.000457607	33.1043	83.2173	42.6276	9.38388	53.3102	42.9705	4.56857	3.42423	8.05989	111218206	Rap guanine nucleotide exchange factor 4
LOC111222345	14.4297	-3.24978	0.850513	-3.82096	0.000132934	0.00196736	19.3108	37.2615	15.5955	29.3246	13.3275	9.25519	0	2.56817	3.22396	111222345	immunoglobulin superfamily member 5-like
LOC111231881	39.7579	-3.24944	0.876623	-3.70677	0.000209918	0.00281495	24.3684	207.422	44.707	22.2867	23.9896	9.91627	0	16.2651	8.86588	111231881	GRAM domain-containing protein 2A-like
LOC111218723	491.126	-3.24418	0.43425	-7.47076	7.97e-14	5.28e-11	923.242	1104.18	601.985	327.263	387.832	807.846	50.2543	95.0223	122.51	111218723	uncharacterized LOC111218723
spic	49.9458	-3.24276	0.633136	-5.12175	3.03e-07	1.44e-05	39.5412	78.2491	82.1361	126.682	54.6429	42.9705	13.7057	5.13634	6.44791	111224994	Spi-C transcription factor
cldn19	10.8566	3.24201	1.17918	2.74937	0.00597094	0.0354601	7.81629	0	0	5.86493	2.66551	2.64434	18.2743	13.6969	46.7474	111221673	claudin 19
LOC111234373	30.9295	3.2348	0.776212	4.16742	3.08e-05	0.000627285	13.7935	2.4841	6.23818	9.38388	2.66551	29.0877	59.3914	92.4541	62.8672	111234373	pleckstrin homology-like domain family B member 2
ache	61.8315	-3.23186	0.731482	-4.41823	9.95e-06	0.000256352	46.8978	316.102	76.9376	18.7678	14.6603	31.7321	27.4114	10.2727	13.7018	111223642	acetylcholinesterase (Cartwright blood group)
LOC111237632	129.303	3.23072	0.706101	4.57543	4.75e-06	0.000137804	65.7488	27.9461	11.4367	29.3246	2.66551	31.071	264.977	474.255	256.305	111237632	peptidase inhibitor 16-like
LOC111222550	2036.31	-3.21321	0.57034	-5.63386	1.76e-08	1.39e-06	5493.47	2320.77	4147.35	891.469	912.937	3277	260.409	699.398	324.008	111222550	peptidoglycan-recognition protein SC2-like
LOC111232055	30.3908	-3.2081	0.962894	-3.33173	0.000863075	0.00829457	18.8511	168.919	32.2306	8.2109	2.66551	14.5439	18.2743	2.56817	7.2539	111232055	cytochrome P450 2J6-like
LOC111222302	5.96331	3.20776	1.01957	3.14618	0.00165416	0.0136464	2.75869	1.24205	0	5.86493	1.33275	0.661085	13.7057	11.9848	16.1198	111222302	protocadherin alpha-C2-like
stxbp5l	8.24598	-3.20221	1.10235	-2.9049	0.00367365	0.0247975	10.1152	14.2836	7.27788	3.51896	23.9896	12.5606	0	0.856057	1.61198	111218467	syntaxin binding protein 5 like
LOC111235441	16.0151	-3.18713	0.943969	-3.37631	0.000734663	0.00736213	5.51738	23.5989	21.8336	39.8815	31.9861	17.1882	0	1.71211	2.41797	111235441	polymeric immunoglobulin receptor-like
veph1	8.56176	3.18662	0.756893	4.21013	2.55e-05	0.000540458	2.75869	3.10512	1.0397	2.34597	0	2.64434	18.2743	29.962	16.9258	111239105	ventricular zone expressed PH domain containing 1
LOC111223150	42.7958	-3.18312	0.527451	-6.0349	1.59e-09	1.93e-07	86.439	78.2491	58.2231	50.4384	27.9878	64.7863	0	8.56057	10.4779	111223150	immunoglobulin kappa light chain-like
LOC111231120	22.1362	3.18029	0.669999	4.7467	2.07e-06	6.83e-05	6.43695	8.07332	3.11909	7.03791	3.99826	5.28868	59.3914	18.8332	87.0468	111231120	protein CYR61-like
LOC111234489	8.90357	3.17531	1.12574	2.82065	0.00479268	0.0300418	6.43695	0	1.0397	1.17299	0	1.32217	13.7057	41.9468	14.5078	111234489	alkaline phosphatase-like
colec12	8.30321	3.17007	0.921911	3.43858	0.000584764	0.00625582	4.59782	1.86307	0	2.34597	1.33275	1.98325	13.7057	36.8104	12.0898	111237859	collectin subfamily member 12
itgbl1	10.7617	3.16788	0.832341	3.80598	0.000141243	0.00205267	5.0576	2.4841	0	4.69194	2.66551	3.30542	36.5486	30.818	11.2838	111218252	integrin subunit beta like 1
LOC111220825	7812.5	3.16704	0.720737	4.39417	1.11e-05	0.000279187	1680.04	424.16	3609.83	7615.02	1018.22	4654.04	12266.6	21057.3	17987.3	111220825	class I histocompatibility antigen, F10 alpha chain-like
col8a2	7.70171	3.16339	0.955471	3.31081	0.000930253	0.00875847	4.59782	1.24205	0	1.17299	0	2.64434	22.8429	23.1135	13.7018	111222999	collagen type VIII alpha 2 chain
LOC111233354	34.5236	-3.15939	0.929559	-3.3988	0.000676813	0.00693981	27.1271	124.826	29.1115	57.4763	34.6516	20.4936	0	1.71211	15.3138	111233354	myelin-oligodendrocyte glycoprotein-like
LOC111221871	16.5232	3.15439	1.17802	2.67771	0.00741266	0.0415454	12.8739	1.24205	0	1.17299	0	4.62759	13.7057	52.2195	62.8672	111221871	fibromodulin-like
olfml2a	13.167	3.14829	0.883755	3.56241	0.000367473	0.00436172	7.35651	1.86307	0	8.2109	1.33275	6.61085	45.6857	25.6817	21.7617	111222770	olfactomedin like 2A
LOC111226929	6.86385	-3.14776	1.19599	-2.63192	0.0084903	0.046026	16.0924	8.07332	6.23818	8.2109	18.6586	1.98325	0	1.71211	0.805989	111226929	uncharacterized LOC111226929
angptl2	16.3469	3.14157	1.00872	3.1144	0.0018432	0.0148489	10.1152	1.24205	1.0397	1.17299	3.99826	14.5439	36.5486	59.924	18.5378	111231689	angiopoietin like 2
chst7	104.586	-3.13983	0.656765	-4.78075	1.75e-06	6.01e-05	77.2434	409.255	119.565	134.893	73.3015	61.4809	13.7057	17.9772	33.8515	111226309	carbohydrate sulfotransferase 7
LOC111234766	6.2848	3.13901	0.996668	3.1495	0.00163548	0.0135406	3.67826	0.621025	0	4.69194	1.33275	1.32217	18.2743	14.553	12.0898	111234766	prolactin receptor-like
LOC111226082	45.8218	-3.13748	0.590253	-5.31547	1.06e-07	6.2e-06	38.1619	84.4594	91.4934	78.59	49.3119	39.6651	18.2743	5.9924	6.44791	111226082	G-protein coupled receptor family C group 6 member A-like
LOC111220628	20.4689	3.13747	0.796234	3.94038	8.14e-05	0.00131993	10.1152	3.10512	1.0397	7.03791	10.662	11.8995	82.2343	15.409	42.7174	111220628	cdc42 effector protein 3-like
LOC111238642	620.913	3.13462	0.538383	5.82228	5.8e-09	5.57e-07	355.871	86.9435	90.4537	106.742	89.2946	165.271	1119.3	2159.83	1414.51	111238642	fibronectin-like
LOC111217118	31.2753	3.1318	0.686555	4.56161	5.08e-06	0.000145601	18.8511	4.9682	2.07939	10.5569	2.66551	5.94976	63.96	95.8783	76.569	111217118	protocadherin-16-like
LOC111226511	12.9627	-3.1313	1.12691	-2.77867	0.00545826	0.0332029	4.59782	32.2933	10.397	17.5948	6.66377	40.9873	0	1.71211	2.41797	111226511	cis-aconitate decarboxylase-like
LOC111233140	10.2441	-3.12775	1.13254	-2.76172	0.00574973	0.0344779	2.75869	9.31537	10.397	26.9787	18.6586	22.4769	0	0	1.61198	111233140	dickkopf-related protein 2-like
itga7	9.90715	3.12379	1.0889	2.86874	0.00412105	0.0269299	2.29891	5.58922	0	8.2109	0	1.32217	22.8429	36.8104	12.0898	111223948	integrin subunit alpha 7
LOC111228879	11.4685	3.12362	1.13035	2.7634	0.00572019	0.0343341	7.81629	1.24205	0	5.86493	0	2.64434	36.5486	40.2347	8.86588	111228879	angiopoietin-related protein 1-like
LOC111234544	16.1403	3.11882	0.870394	3.58322	0.000339382	0.00410738	6.43695	4.9682	1.0397	5.86493	0	14.5439	31.98	52.2195	28.2096	111234544	nascent polypeptide-associated complex subunit alpha, muscle-specific form-like
LOC111235656	305.198	-3.11012	0.651235	-4.77573	1.79e-06	6.1e-05	138.854	216.117	176.749	174.775	806.317	1171.44	22.8429	30.818	8.86588	111235656	interleukin-8-like
LOC111219662	100.68	-3.10945	0.692441	-4.49056	7.1e-06	0.00019616	76.3238	527.25	117.486	19.9408	45.3137	37.6818	22.8429	21.4014	37.8815	111219662	uncharacterized LOC111219662
LOC111229086	72.6008	3.10499	0.695452	4.46471	8.02e-06	0.000215618	46.8978	12.4205	3.11909	18.7678	10.662	14.5439	127.92	247.4	171.676	111229086	glypican-5-like
LOC111216607	62.7045	3.10133	0.763902	4.05985	4.91e-05	0.000903531	45.0586	6.21025	3.11909	10.5569	6.66377	15.866	137.057	187.476	152.332	111216607	zinc finger protein GLIS2-like
LOC111217519	15.1743	-3.09868	1.17426	-2.63883	0.00831929	0.045311	4.13804	12.4205	13.5161	24.6327	7.99653	71.3972	0	0.856057	1.61198	111217519	hemoglobin cathodic subunit beta-like
LOC111231937	65.6747	3.0985	0.746769	4.1492	3.34e-05	0.000667702	45.0586	5.58922	4.15879	24.6327	10.662	20.4936	155.331	198.605	126.54	111231937	inactive carboxypeptidase-like protein X2
atoh1	9.48105	-3.09638	1.04304	-2.9686	0.00299159	0.0213525	9.65542	18.0097	10.397	3.51896	18.6586	21.8158	0	0.856057	2.41797	111230790	atonal bHLH transcription factor 1
LOC111227484	1003.93	-3.09472	0.539518	-5.73608	9.69e-09	8.47e-07	1063.94	1980.45	1588.66	357.761	2061.77	1439.18	196.449	120.704	226.483	111227484	regulator of G-protein signaling 5-like
LOC111224059	36.0845	-3.09373	1.02084	-3.03056	0.00244099	0.0182596	11.9543	24.22	214.178	16.4218	11.9948	18.5104	4.56857	19.6893	3.22396	111224059	solute carrier organic anion transporter family member 1C1-like
acer3	631.99	-3.09354	0.488023	-6.33891	2.31e-10	4.28e-08	1422.11	681.885	774.575	735.462	346.516	1394.23	86.8029	118.992	127.346	111222356	alkaline ceramidase 3
LOC111237660	61.2337	-3.09311	0.475392	-6.50644	7.7e-11	1.76e-08	122.762	131.657	68.62	52.7843	45.3137	91.2297	13.7057	14.553	10.4779	111237660	Ig kappa chain V region Mem5-like
LOC111231250	32.4648	3.0922	0.718411	4.30422	1.68e-05	0.000389097	12.8739	4.34717	11.4367	5.86493	7.99653	9.25519	50.2543	164.363	25.7917	111231250	myeloid-associated differentiation marker homolog
LOC111231564	73.3255	-3.09154	0.729417	-4.23837	2.25e-05	0.000491367	132.877	35.3984	210.019	41.0545	99.9566	98.5017	9.13714	26.5378	6.44791	111231564	protein-glutamine gamma-glutamyltransferase E-like
LOC111232253	35.6248	3.08451	0.522211	5.90664	3.49e-09	3.7e-07	13.3337	5.58922	4.15879	39.8815	29.3206	26.4434	50.2543	98.4465	53.1953	111232253	collagen alpha-2(V) chain-like
LOC111232040	131.03	-3.08349	0.501418	-6.14955	7.77e-10	1.11e-07	228.052	340.943	140.359	100.877	74.6343	204.936	41.1172	27.3938	20.9557	111232040	guanine nucleotide-binding protein G(I)/G(S)/G(O) subunit gamma-12-like
tm4sf5	14.4976	-3.08089	0.901014	-3.41935	0.000627699	0.00658587	13.7935	64.5866	10.397	10.5569	11.9948	7.93302	4.56857	3.42423	3.22396	111235654	transmembrane 4 L six family member 5
scara3	30.0731	3.07822	0.843045	3.65131	0.000260903	0.00335588	20.2304	3.72615	2.07939	7.03791	0	9.91627	73.0972	79.6133	74.957	111216452	scavenger receptor class A member 3
LOC111235571	7.47885	3.07815	1.07687	2.85842	0.00425755	0.0275736	3.21847	0.621025	0	2.34597	11.9948	14.5439	4.56857	17.1211	12.8958	111235571	melanophilin-like
LOC111221143	88.8726	-3.07647	0.559768	-5.49598	3.89e-08	2.77e-06	110.807	331.006	92.5331	72.7251	46.6464	79.9913	27.4114	14.553	24.1797	111221143	dipeptidase 2-like
sorbs2	86.8016	-3.07633	0.757259	-4.06246	4.86e-05	0.000896821	60.6912	416.087	56.1437	79.763	63.9722	44.9538	9.13714	22.2575	28.2096	111216570	sorbin and SH3 domain containing 2
LOC111231704	42.4153	-3.07605	0.761321	-4.04041	5.34e-05	0.000962672	29.8858	182.581	42.6276	36.3625	14.6603	43.6316	13.7057	9.41662	8.86588	111231704	centrosomal protein of 170 kDa protein B-like
LOC111217407	6.4384	3.07398	0.949422	3.23774	0.00120482	0.0107276	2.29891	1.24205	1.0397	8.2109	1.33275	1.32217	18.2743	14.553	9.67187	111217407	cadherin-4-like
LOC111231744	10.9611	-3.07183	1.01032	-3.04046	0.00236217	0.0178647	6.43695	32.2933	12.4764	7.03791	21.3241	11.2384	4.56857	0.856057	2.41797	111231744	uncharacterized LOC111231744
LOC111239408	203.833	-3.06778	0.702347	-4.3679	1.25e-05	0.00030951	126.44	819.132	155.955	302.63	158.598	143.455	27.4114	71.0527	29.8216	111239408	ubiquitin-associated and SH3 domain-containing protein B-like
LOC111225977	98.4632	-3.06646	0.685925	-4.47054	7.8e-06	0.000211662	57.9325	431.612	101.89	98.5308	71.9688	50.9035	31.98	17.9772	23.3737	111225977	ryanodine receptor 3-like
LOC111229961	37.3748	-3.06402	0.502195	-6.10127	1.05e-09	1.4e-07	50.1162	72.6599	40.5482	58.6493	46.6464	46.2759	9.13714	4.28028	8.05989	111229961	Ig mu chain C region membrane-bound form-like
slitrk4	5.60549	3.05597	1.10928	2.75491	0.0058708	0.0350338	0.919564	0.621025	3.11909	3.51896	5.33102	1.32217	13.7057	2.56817	19.3437	111226786	SLIT and NTRK like family member 4
LOC111217578	4.81683	3.05128	0.942545	3.23727	0.00120678	0.0107363	1.37935	0.621025	2.07939	1.17299	2.66551	1.98325	13.7057	6.84845	12.8958	111217578	potassium voltage-gated channel subfamily A member 7-like
LOC111230281	2682.87	-3.04779	0.4786	-6.36815	1.91e-10	3.69e-08	5053.46	2895.22	2405.86	3628.04	2196.38	6723.23	251.271	361.256	631.09	111230281	ras-related protein Rap-2a-like
sema3c	36.9248	3.04737	0.809682	3.76367	0.000167441	0.00235039	27.1271	4.34717	2.07939	1.17299	3.99826	7.27193	91.3714	122.416	72.539	111224694	semaphorin 3C
LOC111236442	20.1038	-3.04726	0.79943	-3.81179	0.000137965	0.00202256	17.9315	41.6087	12.4764	25.8057	42.6481	33.7153	0	5.13634	1.61198	111236442	prostaglandin G/H synthase 1-like
bin1	32.7034	-3.04104	0.777831	-3.90964	9.24e-05	0.00145889	23.9087	165.814	36.3894	16.4218	10.662	15.866	4.56857	9.41662	11.2838	111218273	bridging integrator 1
prrx1	15.213	3.03935	0.946676	3.21054	0.00132484	0.0115901	9.65542	1.86307	2.07939	5.86493	0	0	45.6857	41.9468	29.8216	111227556	paired related homeobox 1
LOC111237470	4.94378	3.03625	1.15453	2.62986	0.00854206	0.0462389	2.75869	1.24205	0	3.51896	0	0	13.7057	11.9848	11.2838	111237470	anthrax toxin receptor 2-like
LOC111233133	130.207	-3.03382	0.542989	-5.58725	2.31e-08	1.77e-06	148.969	361.436	168.431	179.467	75.967	156.677	22.8429	14.553	43.5234	111233133	cysteinyl leukotriene receptor 2-like
cunh21orf62	50.5055	-3.03239	0.854212	-3.54993	0.000385337	0.00452465	41.3804	285.05	24.9527	17.5948	27.9878	13.2217	18.2743	18.8332	7.2539	111228084	chromosome unknown C21orf62 homolog
nbl1	138.029	-3.03177	0.617931	-4.90633	9.28e-07	3.59e-05	116.325	584.384	174.669	121.99	81.298	60.1587	22.8429	27.3938	53.1953	111222107	NBL1, DAN family BMP antagonist
tmem100	27.6728	3.02838	0.464296	6.52251	6.91e-11	1.64e-08	11.9543	4.9682	8.31758	7.03791	5.33102	7.93302	50.2543	84.7496	68.5091	111217650	transmembrane protein 100
kyat3	134.464	-3.02817	0.529348	-5.72056	1.06e-08	9.21e-07	249.662	158.982	143.478	172.429	95.9583	327.898	9.13714	31.6741	20.9557	111231920	kynurenine aminotransferase 3
LOC111221957	79.415	3.02719	0.709182	4.26857	1.97e-05	0.000439408	54.714	6.21025	7.27788	25.8057	18.6586	33.7153	214.723	134.401	219.229	111221957	matrix remodeling-associated protein 8-like
npr2	81.8879	3.02629	0.719999	4.20319	2.63e-05	0.000556682	23.9087	45.9558	4.15879	9.38388	17.3258	18.5104	360.917	77.9012	178.93	111221111	natriuretic peptide receptor 2
LOC111234494	8.19099	3.02604	0.793868	3.81177	0.000137974	0.00202256	3.21847	2.4841	1.0397	2.34597	0	1.32217	31.98	11.9848	19.3437	111234494	palmitoyltransferase ZDHHC23-like
LOC111229426	53.8372	3.02498	0.589948	5.12753	2.94e-07	1.4e-05	14.2532	19.8728	10.397	23.4597	18.6586	17.8493	242.134	42.8028	95.1067	111229426	cytochrome c1-like
dcn	138.536	3.02385	0.555162	5.4468	5.13e-08	3.42e-06	79.5423	35.3984	11.4367	18.7678	22.6568	38.3429	287.82	373.241	379.621	111224524	decorin
LOC111235019	79.7138	3.02102	0.707414	4.27051	1.95e-05	0.000437891	29.8858	16.1466	13.5161	104.396	47.9792	17.8493	155.331	279.931	52.3893	111235019	chitinase-3-like protein 1
LOC111227162	16.184	-3.02006	0.698973	-4.32071	1.56e-05	0.000368991	31.2652	21.7359	27.0321	21.1137	10.662	26.4434	0	2.56817	4.83594	111227162	transmembrane channel-like protein 6
LOC111231768	51.2821	3.01882	0.797237	3.7866	0.000152722	0.00217509	36.3228	8.69435	2.07939	5.86493	2.66551	13.8828	141.626	160.939	89.4648	111231768	laminin subunit gamma-2-like
sema4g	95.8336	-3.01021	0.749515	-4.01621	5.91e-05	0.00103382	51.0358	375.099	66.5406	49.2654	95.9583	162.627	22.8429	21.4014	17.7318	111220262	semaphorin 4G
cldn11	6.55878	-3.00841	0.93266	-3.22562	0.001257	0.0111174	12.8739	13.0415	10.397	9.38388	5.33102	4.62759	0	2.56817	0.805989	111238322	claudin 11
LOC111230027	20.447	-3.00467	0.756811	-3.97017	7.18e-05	0.00120216	19.3108	40.9876	18.7146	41.0545	19.9913	36.3597	0	5.9924	1.61198	111230027	carcinoembryonic antigen-related cell adhesion molecule 1-like
LOC111232207	24.1114	-2.9976	0.625933	-4.78901	1.68e-06	5.84e-05	28.5065	57.7553	31.1909	18.7678	29.3206	37.0208	4.56857	3.42423	6.44791	111232207	granzyme E-like
tox3	22.0376	-2.99717	1.06111	-2.82457	0.00473447	0.0298303	24.3684	83.8383	13.5161	9.38388	35.9844	11.8995	13.7057	0	5.64192	111220889	TOX high mobility group box family member 3
LOC111239468	28.7051	-2.99405	0.717659	-4.17197	3.02e-05	0.000618264	36.3228	27.3251	39.5085	72.7251	54.6429	17.8493	0	5.13634	4.83594	111239468	Ig kappa chain V region K29-213-like
LOC111223955	9.34999	-2.99291	1.14953	-2.6036	0.00922504	0.0490898	8.73586	41.6087	8.31758	12.9028	3.99826	2.64434	0	5.13634	0.805989	111223955	sterol O-acyltransferase 2-like
atoh8	4.94626	2.98626	0.972183	3.0717	0.0021284	0.0165842	1.37935	1.24205	1.0397	3.51896	2.66551	5.28868	9.13714	15.409	4.83594	111230412	atonal bHLH transcription factor 8
LOC111216647	15.4539	-2.98557	0.717447	-4.16139	3.16e-05	0.000638465	15.6326	38.5035	29.1115	14.0758	10.662	19.8325	4.56857	4.28028	2.41797	111216647	mucin-5AC-like
LOC111227683	23.0064	-2.98486	0.764478	-3.90445	9.44e-05	0.00148172	17.9315	99.364	31.1909	12.9028	17.3258	10.5774	4.56857	5.13634	8.05989	111227683	PRELI domain containing protein 3A-like
rasef	837.4	-2.98408	0.475434	-6.27653	3.46e-10	5.83e-08	1804.64	1320.92	1306.9	712.002	362.509	1474.22	141.626	267.09	146.69	111230788	RAS and EF-hand domain containing
LOC111230436	6.78498	2.98148	0.849898	3.50805	0.000451412	0.00511572	1.83913	2.4841	0	3.51896	5.33102	9.25519	13.7057	12.8409	12.0898	111230436	uncharacterized LOC111230436
LOC111236515	6.91312	-2.97566	0.912692	-3.26031	0.00111289	0.0100884	8.27607	14.2836	13.5161	8.2109	7.99653	6.61085	0	1.71211	1.61198	111236515	interleukin-12 subunit beta-like
LOC111234231	102.623	-2.97545	0.737769	-4.03304	5.51e-05	0.000985716	89.1977	554.575	71.7391	49.2654	23.9896	39.004	50.2543	21.4014	24.1797	111234231	coronin-1C-like
LOC111218927	306.364	2.97459	1.13267	2.62619	0.00863474	0.0466292	258.397	17.3887	17.6749	26.9787	19.9913	105.774	621.326	1012.72	677.031	111218927	fibrillin-2-like
LOC111219154	23.8078	2.97194	0.89973	3.30314	0.000956074	0.00896429	14.713	5.58922	0	5.86493	2.66551	15.866	82.2343	32.5302	54.8073	111219154	zinc finger protein 385A-like
LOC111235065	9462.86	-2.96971	0.401736	-7.39219	1.44e-13	8.92e-11	20904	11988.9	9264.74	10309.4	8740.2	18583.1	1429.96	2456.03	1489.47	111235065	proteoglycan 4-like
LOC111235622	129.615	2.96864	0.633036	4.68953	2.74e-06	8.5e-05	83.6803	22.9779	16.6352	25.8057	11.9948	34.3764	196.449	524.763	249.857	111235622	coagulation factor XIII A chain-like
fgd1	3.98358	2.96799	1.00576	2.95101	0.00316737	0.0222472	0.919564	1.24205	1.0397	2.34597	3.99826	3.30542	4.56857	11.9848	6.44791	111235433	FYVE, RhoGEF and PH domain containing 1
cxcl14	1125.16	2.96457	0.511735	5.79317	6.91e-09	6.46e-07	328.284	379.446	355.577	123.163	505.114	128.912	3664	1795.15	2846.75	111232704	C-X-C motif chemokine ligand 14
LOC111232863	9.1004	2.96384	0.946821	3.13031	0.00174623	0.0142411	4.59782	3.10512	0	1.17299	0	5.28868	31.98	18.8332	16.9258	111232863	uncharacterized LOC111232863
LOC111219543	43.8611	-2.96017	0.673487	-4.39529	1.11e-05	0.000279187	53.3347	123.584	89.414	32.8436	6.66377	53.5479	13.7057	11.9848	9.67187	111219543	lymphocyte antigen 75-like
LOC111240301	17.5021	-2.96014	0.889995	-3.32602	0.000880956	0.00843578	55.1738	27.3251	16.6352	8.2109	9.32928	27.7656	4.56857	7.70451	0.805989	111240301	polyubiquitin-like
ptprj	3484.86	-2.95652	0.588594	-5.02302	5.09e-07	2.21e-05	2305.81	10966.7	4319.94	5565.82	3709.06	2236.45	434.014	544.452	1281.52	111228521	protein tyrosine phosphatase receptor type J
LOC111218412	33.7713	-2.95532	0.569651	-5.18794	2.13e-07	1.11e-05	44.1391	66.4497	32.2306	58.6493	37.3171	50.9035	0	9.41662	4.83594	111218412	P2Y purinoceptor 8-like
LOC111233300	26.2369	2.95221	0.819793	3.60117	0.00031679	0.00389245	12.4141	10.5574	2.07939	0	2.66551	11.2384	45.6857	95.8783	55.6133	111233300	tissue factor-like
fev	178.06	-2.94994	0.700109	-4.21354	2.51e-05	0.000532977	229.431	212.39	137.24	131.374	89.2946	729.838	18.2743	25.6817	29.0156	111218659	FEV transcription factor, ETS family member
LOC111219771	6.25852	2.94755	0.974204	3.0256	0.00248142	0.0184874	2.75869	2.4841	0	1.17299	1.33275	5.94976	9.13714	21.4014	12.0898	111219771	transcription factor Sox-9-A-like
LOC111230163	4.1453	2.94669	1.0502	2.80583	0.0050187	0.0310721	1.83913	1.86307	0	0	0	0.661085	13.7057	11.9848	7.2539	111230163	voltage-dependent calcium channel gamma-6 subunit-like
sgsm1	155.299	-2.94538	0.44414	-6.63165	3.32e-11	9.18e-09	291.042	213.012	129.962	202.926	145.27	335.17	22.8429	31.6741	25.7917	111230773	small G protein signaling modulator 1
LOC111218266	14.7078	-2.94371	0.964958	-3.05061	0.00228381	0.0173714	11.4945	78.2491	11.4367	5.86493	6.66377	7.93302	0	4.28028	6.44791	111218266	potassium voltage-gated channel subfamily H member 8-like
LOC111227773	176.429	-2.94283	0.548368	-5.36653	8.03e-08	4.92e-06	146.211	253.999	164.272	534.881	249.225	162.627	31.98	33.3862	11.2838	111227773	tumor necrosis factor receptor superfamily member 6B-like
slco2a1	24.5508	-2.94219	0.853852	-3.44578	0.000569411	0.00611275	29.8858	73.2809	16.6352	11.7299	17.3258	56.8533	4.56857	3.42423	7.2539	111231949	solute carrier organic anion transporter family member 2A1
LOC111221907	28.8178	-2.93934	0.603771	-4.8683	1.13e-06	4.2e-05	47.3575	65.8286	48.8658	16.4218	15.9931	42.3094	9.13714	9.41662	4.02995	111221907	RING finger protein 208-like
LOC111234334	8.26555	2.93827	0.749488	3.92036	8.84e-05	0.00140864	1.83913	1.24205	4.15879	3.51896	3.99826	3.96651	27.4114	14.553	13.7018	111234334	mitochondrial uncoupling protein 2-like
LOC111235377	9.1781	2.93795	0.89821	3.2709	0.00107206	0.00979013	4.13804	3.10512	1.0397	3.51896	0	7.27193	9.13714	34.2423	20.1497	111235377	formin-2-like
LOC111218037	341.247	2.93793	0.609632	4.81918	1.44e-06	5.17e-05	207.362	65.2076	55.104	75.0711	27.9878	118.995	868.029	1191.63	461.832	111218037	fibronectin-like
LOC111233401	44.8936	-2.9353	0.72435	-4.05232	5.07e-05	0.000924845	38.6217	189.413	39.5085	36.3625	41.3154	27.1045	4.56857	9.41662	17.7318	111233401	beta-galactosidase-1-like protein 2
syt12	32.9085	-2.92713	0.692749	-4.22538	2.39e-05	0.000510718	25.7478	64.5866	72.7788	58.6493	31.9861	17.1882	13.7057	4.28028	7.2539	111229646	synaptotagmin 12
LOC111220103	19.0201	2.92592	0.805726	3.63142	0.00028187	0.00355618	11.0348	3.10512	3.11909	3.51896	1.33275	15.205	31.98	60.78	41.1054	111220103	thrombospondin-2-like
LOC111232190	14.3323	-2.92495	0.787052	-3.71633	0.000202135	0.00273184	12.4141	26.083	20.7939	29.3246	13.3275	21.1547	0	4.28028	1.61198	111232190	granzyme B-like
LOC111229858	21.5752	-2.91784	0.787425	-3.70555	0.000210935	0.00282197	23.4489	18.6307	24.9527	63.3412	30.6534	19.8325	9.13714	2.56817	1.61198	111229858	interleukin-17F-like
LOC111229183	162.735	-2.91162	0.539375	-5.39814	6.73e-08	4.17e-06	301.617	254.62	80.0567	220.521	177.256	349.714	18.2743	22.2575	40.2995	111229183	protein ABHD8-like
cracr2b	980.973	-2.91055	0.396509	-7.34043	2.13e-13	1.2e-10	1746.25	1072.51	1210.21	1352.45	750.341	2169.02	127.92	197.749	202.303	111229868	calcium release activated channel regulator 2B
mpl	190.882	-2.90995	0.470232	-6.18834	6.08e-10	8.95e-08	237.707	468.253	152.836	167.737	230.567	341.781	50.2543	32.5302	36.2695	111225059	MPL proto-oncogene, thrombopoietin receptor
cntnap1	8.07771	2.90976	0.989182	2.94158	0.00326543	0.0227207	5.97717	1.24205	0	1.17299	3.99826	1.98325	13.7057	32.5302	12.0898	111217760	contactin associated protein 1
LOC111224439	37.6271	2.90466	0.583874	4.97481	6.53e-07	2.73e-05	20.2304	9.31537	3.11909	15.2488	19.9913	20.4936	50.2543	125.84	74.151	111224439	protocadherin-16-like
mrvi1	348.562	-2.9038	0.591174	-4.91192	9.02e-07	3.5e-05	238.627	1298.56	358.696	486.789	297.204	206.92	63.96	84.7496	101.555	111236579	murine retrovirus integration site 1 homolog
fstl3	17.9902	2.90334	0.55427	5.23813	1.62e-07	8.79e-06	8.27607	4.9682	5.19849	3.51896	1.33275	1.98325	31.98	66.7724	37.8815	111232212	follistatin like 3
LOC111232433	36.675	2.90204	0.675856	4.29388	1.76e-05	0.00040313	23.4489	6.21025	5.19849	11.7299	1.33275	12.5606	95.94	102.727	70.927	111232433	slit homolog 3 protein-like
LOC111232721	42.4612	-2.90156	0.67655	-4.28877	1.8e-05	0.000410997	40.001	183.202	40.5482	24.6327	25.3223	34.3764	9.13714	12.8409	12.0898	111232721	LIM domain-binding protein 2
hsd17b2	8.18653	-2.90022	1.00686	-2.88047	0.00397085	0.0262116	11.4945	16.1466	5.19849	11.7299	6.66377	19.1715	0	0.856057	2.41797	111225239	hydroxysteroid 17-beta dehydrogenase 2
LOC111227113	203.913	2.8972	0.56462	5.13124	2.88e-07	1.39e-05	112.647	47.8189	38.4688	24.6327	23.9896	97.1795	475.132	547.876	467.474	111227113	versican core protein-like
LOC111230314	8.55869	2.89102	1.08426	2.66636	0.00766769	0.042665	4.13804	3.10512	0	1.17299	2.66551	8.5941	18.2743	34.2423	4.83594	111230314	uncharacterized LOC111230314
mtus1	521.995	-2.89033	0.485016	-5.95926	2.53e-09	2.79e-07	1136.12	588.11	344.14	696.753	430.48	1221.68	100.509	89.886	90.2708	111226736	microtubule associated scaffold protein 1
pde11a	15.3119	-2.88121	0.735829	-3.9156	9.02e-05	0.00143057	17.0119	42.8507	16.6352	12.9028	21.3241	15.866	4.56857	3.42423	3.22396	111218419	phosphodiesterase 11A
tmem63c	28.1284	-2.87295	0.741949	-3.87217	0.000107871	0.00164506	26.2076	64.5866	39.5085	11.7299	50.6447	46.2759	0	8.56057	5.64192	111226162	transmembrane protein 63C
LOC111225651	34.3701	-2.86306	0.939126	-3.04864	0.00229878	0.0174637	23.9087	167.056	17.6749	35.1896	11.9948	28.4267	0	15.409	9.67187	111225651	GTP-binding protein Di-Ras1-like
LOC111235363	81.4398	2.85733	0.644432	4.43387	9.26e-06	0.000241886	57.9325	14.9046	9.35728	18.7678	5.33102	22.4769	169.037	232.847	202.303	111235363	zinc finger CCHC domain-containing protein 24-like
sytl5	342.978	-2.85376	0.512471	-5.56863	2.57e-08	1.92e-06	737.49	318.586	385.728	439.87	218.572	790.658	50.2543	92.4541	53.1953	111218013	synaptotagmin like 5
foxb1	45.3623	2.85237	0.720766	3.95742	7.58e-05	0.00124675	14.2532	6.83127	19.7543	15.2488	50.6447	7.27193	123.351	41.9468	128.958	111228677	forkhead box B1
LOC111217308	14.811	2.85116	1.02388	2.78467	0.0053582	0.0327988	12.4141	1.24205	0	2.34597	2.66551	10.5774	31.98	33.3862	38.6875	111217308	uncharacterized LOC111217308
emilin3	7.98335	2.84926	0.875212	3.25551	0.0011319	0.0102218	4.59782	1.24205	1.0397	7.03791	1.33275	1.32217	22.8429	17.1211	15.3138	111217288	elastin microfibril interfacer 3
LOC111223500	377.918	-2.8477	0.760722	-3.74342	0.000181533	0.00250643	207.362	2245	347.259	51.6114	50.6447	111.062	118.783	198.605	70.927	111223500	growth factor receptor-bound protein 10-like
LOC111221701	5.69934	-2.83845	1.06567	-2.66353	0.00773263	0.0428976	11.4945	8.69435	4.15879	5.86493	6.66377	11.8995	0	1.71211	0.805989	111221701	dihydropyridine-sensitive L-type skeletal muscle calcium channel subunit alpha-1-like
fer1l6	14189.1	-2.83678	0.485049	-5.84845	4.96e-09	4.89e-07	30110.7	14273	14628.5	18439.3	8536.29	33458.8	2110.68	3659.64	2484.86	111218045	fer-1 like family member 6
LOC111228862	17.6454	2.83569	0.759174	3.73523	0.000187541	0.00257404	8.73586	4.9682	3.11909	7.03791	1.33275	11.2384	31.98	71.0527	19.3437	111228862	annexin A13-like
LOC111227185	23.6263	-2.83495	0.969499	-2.92414	0.0034541	0.0237216	21.6098	28.5671	49.9055	63.3412	23.9896	11.2384	4.56857	9.41662	0	111227185	myeloid-associated differentiation marker homolog
penk	46.9754	-2.82553	0.692942	-4.07758	4.55e-05	0.000851708	53.3347	100.606	76.9376	18.7678	81.298	64.7863	0	7.70451	19.3437	111233906	proenkephalin
LOC111228029	29.2771	2.82444	0.824485	3.4257	0.00061322	0.00647427	23.9087	2.4841	2.07939	7.03791	7.99653	11.2384	63.96	105.295	39.4935	111228029	layilin-like
hmgn3	228.514	-2.82266	0.500545	-5.63918	1.71e-08	1.36e-06	181.154	737.156	251.607	251.019	282.544	189.07	50.2543	58.2119	55.6133	111216456	high mobility group nucleosomal binding domain 3
LOC111231521	221.631	-2.81503	0.847362	-3.32211	0.000893387	0.00852398	245.524	660.77	161.153	87.9739	38.6499	647.202	63.96	41.0907	48.3594	111231521	mast/stem cell growth factor receptor kita-like
kcnj3	10.5341	-2.81212	0.967011	-2.90805	0.00363687	0.0246766	8.27607	24.22	13.5161	5.86493	26.6551	11.2384	0	3.42423	1.61198	111218358	potassium voltage-gated channel subfamily J member 3
cdh13	22.9753	2.80981	0.873806	3.2156	0.00130171	0.01143	11.4945	8.69435	2.07939	8.2109	5.33102	8.5941	68.5286	5.9924	87.8528	111225181	cadherin 13
LOC111225683	7.53592	2.80957	0.779322	3.60515	0.000311975	0.00384347	1.83913	3.72615	1.0397	3.51896	5.33102	7.27193	9.13714	22.2575	13.7018	111225683	USP6 N-terminal-like protein
LOC111235353	13.3666	-2.80344	0.897414	-3.12391	0.00178467	0.0145163	11.9543	37.2615	15.5955	7.03791	11.9948	23.138	9.13714	2.56817	1.61198	111235353	homeobox protein HMX3-A
tll1	5.41252	2.8006	0.955452	2.93118	0.0033768	0.0233118	2.29891	0.621025	1.0397	8.2109	2.66551	2.64434	13.7057	10.2727	7.2539	111216587	tolloid like 1
rap1gap	1217.83	-2.79923	0.434296	-6.44543	1.15e-10	2.39e-08	2235.46	1051.39	1084.4	1766.52	1111.52	3089.25	155.331	246.544	220.035	111235005	RAP1 GTPase activating protein
LOC111239031	139.966	-2.79809	0.379806	-7.36715	1.74e-13	1.04e-10	177.936	342.185	163.232	171.256	178.589	130.895	27.4114	35.9544	32.2396	111239031	vesicle-associated membrane protein 8-like
LOC111226516	15.3421	-2.7977	0.995198	-2.81121	0.00493563	0.0306887	10.575	81.9753	10.397	5.86493	3.99826	10.5774	4.56857	7.70451	2.41797	111226516	ES1 protein homolog, mitochondrial-like
LOC111225505	48.1828	-2.79215	0.783286	-3.56466	0.000364321	0.00434117	19.3108	58.9974	39.5085	200.58	47.9792	48.2592	9.13714	3.42423	6.44791	111225505	interleukin-17F-like
LOC111223247	2652.06	-2.7917	0.484413	-5.76305	8.26e-09	7.5e-07	2985.36	9268.17	2436.01	1960.06	1693.93	3404.59	671.58	711.383	737.48	111223247	glutathione S-transferase A-like
ankdd1b	994.946	-2.7913	0.540896	-5.16052	2.46e-07	1.24e-05	1690.62	1358.18	752.741	1034.57	586.412	2983.48	173.606	222.575	152.332	111229752	ankyrin repeat and death domain containing 1B
LOC111221810	9.24413	2.7736	0.889263	3.11899	0.0018147	0.0146832	5.97717	3.72615	0	2.34597	1.33275	0.661085	13.7057	38.5226	16.9258	111221810	cysteine-rich secretory protein LCCL domain-containing 2-like
LOC111240426	75.4281	-2.77324	0.722107	-3.84048	0.000122793	0.00183705	49.6564	363.921	67.5803	56.3033	34.6516	33.7153	31.98	26.5378	14.5078	111240426	A disintegrin and metalloproteinase with thrombospondin motifs 10-like
slc29a4	16.0698	-2.77308	0.748411	-3.70529	0.000211146	0.00282274	18.8511	28.5671	23.913	7.03791	27.9878	27.1045	4.56857	2.56817	4.02995	111230363	solute carrier family 29 member 4
rpgr	40.0565	2.76572	0.587957	4.70395	2.55e-06	8.05e-05	13.7935	4.9682	14.5558	26.9787	35.9844	27.1045	141.626	34.2423	61.2552	111218014	retinitis pigmentosa GTPase regulator
camk1d	101.192	-2.76444	0.670704	-4.12171	3.76e-05	0.000726623	62.5303	325.417	106.049	180.64	97.2911	68.0917	18.2743	14.553	37.8815	111224723	calcium/calmodulin dependent protein kinase ID
LOC111235675	15.613	-2.76338	1.0354	-2.6689	0.00760995	0.0424841	6.89673	57.1343	22.8733	4.69194	30.6534	5.28868	4.56857	5.9924	2.41797	111235675	uncharacterized LOC111235675
LOC111219160	674.447	-2.76323	0.55296	-4.99717	5.82e-07	2.48e-05	1434.52	730.325	399.244	1317.26	395.828	1417.37	105.077	172.067	98.3307	111219160	rho guanine nucleotide exchange factor 25-like
gng7	14.1905	2.75938	0.758508	3.63791	0.000274864	0.00348594	9.19564	2.4841	1.0397	7.03791	5.33102	4.62759	50.2543	30.818	16.9258	111225523	G protein subunit gamma 7
LOC111235032	124.065	-2.75856	0.514599	-5.36061	8.29e-08	5.07e-06	268.053	165.814	96.6919	154.834	107.953	247.907	18.2743	38.5226	18.5378	111235032	ATP-dependent RNA helicase DDX19A-like
bnc1	156.078	2.75789	0.846414	3.25832	0.00112072	0.0101545	94.7151	49.061	17.6749	17.5948	11.9948	112.384	571.072	107.863	422.338	111219608	basonuclin 1
LOC111232068	32.7201	-2.75712	0.723625	-3.81015	0.000138881	0.00203104	31.725	92.5327	32.2306	49.2654	15.9931	43.6316	18.2743	5.9924	4.83594	111232068	serine protease 57-like
LOC111231096	218.394	2.75699	0.604836	4.55825	5.16e-06	0.000147135	165.981	32.2933	25.9924	51.6114	65.305	95.1962	557.366	478.536	493.265	111231096	collagen alpha-1(XI) chain-like
zeb2	53.9433	2.74773	0.740481	3.71074	0.000206657	0.00278282	43.2195	9.9364	3.11909	16.4218	6.66377	20.4936	109.646	171.211	104.779	111232678	zinc finger E-box binding homeobox 2
LOC111233611	613.192	-2.7451	0.532048	-5.1595	2.48e-07	1.24e-05	1443.26	762.618	476.181	593.531	393.163	1449.76	132.489	167.787	99.9427	111233611	SAM pointed domain-containing Ets transcription factor-like
LOC111225897	21.8509	2.7414	0.833131	3.29047	0.00100019	0.00926158	1.37935	1.86307	15.5955	32.8436	10.662	15.866	50.2543	35.9544	32.2396	111225897	NACHT, LRR and PYD domains-containing protein 3-like
LOC111223390	14.8442	2.74057	0.996542	2.75008	0.005958	0.0353946	12.4141	1.24205	3.11909	0	0	3.96651	18.2743	59.924	34.6575	111223390	hairy/enhancer-of-split related with YRPW motif-like protein
otor	5.57932	2.73778	0.941478	2.90796	0.00363791	0.0246766	4.13804	0.621025	1.0397	0	1.33275	1.32217	13.7057	11.1287	16.9258	111235357	otoraplin
LOC111235167	6.98557	2.73433	0.857145	3.19005	0.00142248	0.012135	3.21847	3.72615	0	0	1.33275	1.98325	22.8429	12.8409	16.9258	111235167	VPS10 domain-containing receptor SorCS3-like
LOC111226175	24.0619	2.73281	0.754409	3.62245	0.000291829	0.00364865	3.67826	1.86307	16.6352	30.4976	7.99653	15.205	59.3914	39.3786	41.9114	111226175	uncharacterized LOC111226175
LOC111226860	882.028	2.73025	0.692697	3.94148	8.1e-05	0.00131506	340.698	303.06	220.416	212.31	219.905	893.787	3906.13	528.187	1313.76	111226860	keratin, type I cytoskeletal 9-like
map3k10	494.713	-2.72203	0.492314	-5.52904	3.22e-08	2.37e-06	715.421	1492.94	496.975	473.886	301.203	567.872	91.3714	220.863	91.8828	111238128	mitogen-activated protein kinase kinase kinase 10
tmem204	11.2819	2.71949	0.810288	3.3562	0.000790212	0.00778677	7.81629	1.24205	2.07939	7.03791	2.66551	1.32217	31.98	24.8256	22.5677	111219814	transmembrane protein 204
LOC111227116	78.6997	-2.71928	0.798629	-3.40493	0.000661804	0.00683364	56.0934	414.845	61.3421	29.3246	34.6516	36.3597	4.56857	44.5149	26.5976	111227116	Usher syndrome type-1G protein homolog
LOC111239674	19.8241	-2.71805	0.792663	-3.42902	0.00060577	0.00641756	14.2532	63.9656	24.9527	18.7678	30.6534	10.5774	4.56857	3.42423	7.2539	111239674	immunoglobulin lambda-1 light chain-like
pou2f3	441.234	-2.71389	0.502365	-5.40221	6.58e-08	4.11e-06	397.711	1609.7	420.038	430.486	337.187	407.228	114.214	121.56	132.988	111234382	POU class 2 homeobox 3
serpine1	119.82	2.70583	0.460601	5.87457	4.24e-09	4.25e-07	55.6336	54.0292	17.6749	34.0166	19.9913	49.5814	338.074	303.044	206.333	111226956	serpin family E member 1
LOC111233868	312.132	2.70477	0.762528	3.5471	0.000389489	0.00456375	42.2999	42.8507	243.289	147.796	135.941	64.1252	804.069	160.939	1167.88	111233868	L-rhamnose-binding lectin CSL2-like
LOC111219134	29.6347	-2.70466	0.788168	-3.43158	0.000600071	0.00637175	26.6674	150.909	25.9924	5.86493	9.32928	15.205	13.7057	8.56057	10.4779	111219134	copine-5-like
LOC111235726	53.7426	-2.70125	0.565438	-4.77727	1.78e-06	6.09e-05	60.2314	72.0389	97.7316	114.953	54.6429	55.5311	0	19.6893	8.86588	111235726	uncharacterized LOC111235726
LOC111224991	123.552	-2.69858	0.670624	-4.02399	5.72e-05	0.0010088	100.692	636.55	105.009	42.2275	37.3171	58.8366	50.2543	49.6513	31.4336	111224991	protein phosphatase 1H-like
LOC111231025	24.2887	2.69731	0.556516	4.84677	1.25e-06	4.6e-05	11.0348	8.07332	7.27788	2.34597	1.33275	10.5774	73.0972	56.4997	48.3594	111231025	phosphatase and actin regulator 1-like
LOC111222201	28.076	-2.69685	0.760869	-3.54443	0.000393465	0.00459572	26.2076	70.7968	12.4764	44.5734	23.9896	55.5311	9.13714	5.13634	4.83594	111222201	protein spinster homolog 3-like
LOC111229288	5.52979	2.69659	1.02864	2.62152	0.00875388	0.0470891	4.13804	0.621025	0	3.51896	1.33275	2.64434	18.2743	11.9848	7.2539	111229288	reticulon-4 receptor-like 2
col12a1	563.158	2.69499	0.726697	3.70855	0.000208446	0.0028027	460.242	124.826	45.7467	105.569	49.3119	187.087	1635.55	1808.85	651.239	111226011	collagen type XII alpha 1 chain
LOC111233699	99.289	-2.69246	0.668909	-4.02515	5.69e-05	0.00100669	197.246	138.489	63.4215	76.244	59.974	292.2	31.98	17.1211	16.9258	111233699	protein S100-A10-like
LOC111231915	196.684	-2.69174	0.73552	-3.65964	0.000252566	0.00326802	103.911	599.91	101.89	469.194	195.915	179.815	13.7057	59.0679	46.7474	111231915	interleukin-23 receptor-like
LOC111232191	18.4746	-2.691	0.807651	-3.33189	0.000862594	0.00829424	14.713	49.061	25.9924	23.4597	13.3275	25.7823	4.56857	8.56057	0.805989	111232191	granzyme B-like
gnb3	313.231	-2.68938	0.492536	-5.46027	4.75e-08	3.26e-06	504.841	474.463	298.393	286.208	226.568	826.356	82.2343	67.6285	52.3893	111230081	G protein subunit beta 3
LOC111222886	6.27136	2.68921	0.91796	2.92955	0.00339449	0.0233903	2.29891	1.86307	1.0397	11.7299	2.66551	4.62759	4.56857	17.9772	9.67187	111222886	guanine nucleotide-binding protein G(t) subunit alpha
cryba2	21.2391	-2.68875	0.595018	-4.51877	6.22e-06	0.000174621	39.0815	40.3666	29.1115	14.0758	17.3258	35.0375	4.56857	5.13634	6.44791	111218533	crystallin beta A2
plod2	6.2999	2.68857	0.855985	3.1409	0.00168427	0.01383	3.21847	2.4841	0	5.86493	1.33275	2.64434	13.7057	14.553	12.8958	111237911	procollagen-lysine,2-oxoglutarate 5-dioxygenase 2
LOC111222654	15.9993	-2.68572	0.753515	-3.56425	0.000364894	0.00434241	20.2304	12.4205	19.7543	16.4218	33.3189	32.3932	4.56857	0.856057	4.02995	111222654	insulin-like growth factor-binding protein complex acid labile subunit
clu	128.355	2.68452	0.659514	4.07046	4.69e-05	0.000874642	94.7151	38.5035	10.397	19.9408	13.3275	44.2927	338.074	377.521	218.423	111216466	clusterin
gli1	39.0991	2.6813	0.621278	4.31578	1.59e-05	0.000373969	22.9891	10.5574	6.23818	14.0758	7.99653	17.8493	155.331	41.0907	75.763	111223950	GLI family zinc finger 1
LOC111226050	10.4339	-2.68116	0.898253	-2.98486	0.00283707	0.0204625	11.0348	9.31537	15.5955	24.6327	19.9913	9.25519	0	0.856057	3.22396	111226050	cannabinoid receptor type 1B-like
pcolce2	9.10911	2.67475	0.755282	3.54139	0.000398026	0.00462094	6.43695	1.24205	2.07939	2.34597	1.33275	1.98325	22.8429	17.1211	26.5976	111237845	procollagen C-endopeptidase enhancer 2
cntfr	16.8118	2.67143	0.903852	2.95561	0.00312054	0.0219766	12.4141	2.4841	0	9.38388	7.99653	12.5606	63.96	23.9696	18.5378	111239647	ciliary neurotrophic factor receptor
frem2	11.6351	2.66056	0.718673	3.70205	0.000213867	0.00284884	4.59782	1.24205	5.19849	8.2109	6.66377	5.28868	36.5486	25.6817	11.2838	111217198	FRAS1 related extracellular matrix 2
tph2	18.3806	-2.6599	0.914968	-2.90709	0.00364805	0.0247057	22.9891	49.682	18.7146	3.51896	21.3241	29.7488	13.7057	1.71211	4.02995	111233710	tryptophan hydroxylase 2
samd10	20.2496	-2.65799	0.723849	-3.67203	0.000240635	0.00313774	41.8402	21.1148	31.1909	14.0758	18.6586	43.6316	0	7.70451	4.02995	111217385	sterile alpha motif domain containing 10
LOC111231111	43.0317	2.65782	0.516381	5.14701	2.65e-07	1.31e-05	14.713	24.22	8.31758	3.51896	10.662	15.205	141.626	92.4541	76.569	111231111	zinc finger protein GLIS1-like
LOC111225354	24.438	2.65224	0.930075	2.85164	0.00434945	0.0280316	13.3337	11.1784	0	7.03791	3.99826	27.7656	31.98	77.9012	46.7474	111225354	ensconsin-like
LOC111225964	124.546	2.65007	0.400076	6.62391	3.5e-11	9.53e-09	60.6912	26.083	39.5085	72.7251	46.6464	79.9913	242.134	362.112	191.019	111225964	latent-transforming growth factor beta-binding protein 2-like
LOC111221141	1729	-2.64979	0.42459	-6.24084	4.35e-10	6.95e-08	3781.71	1944.43	1628.17	2180.58	1455.37	3406.57	274.114	528.187	361.889	111221141	ras-related protein Rab-27B-like
LOC111219430	560.064	-2.64573	0.491281	-5.38536	7.23e-08	4.45e-06	1200.03	717.284	703.875	580.628	302.535	1120.54	114.214	207.166	94.3007	111219430	fer-1-like protein 4
LOC111233213	130.067	-2.64412	0.553733	-4.77508	1.8e-06	6.11e-05	254.259	132.278	136.2	127.855	134.608	303.438	22.8429	46.2271	12.8958	111233213	triosephosphate isomerase
fscn2	22.0044	-2.64308	0.719376	-3.67414	0.000238654	0.00312069	61.6108	19.8728	15.5955	24.6327	26.6551	34.3764	4.56857	4.28028	6.44791	111220223	fascin actin-bundling protein 2, retinal
ano7	241.429	-2.64143	0.543513	-4.85993	1.17e-06	4.38e-05	513.117	290.64	211.059	201.753	177.256	611.504	73.0972	57.3558	37.0755	111216820	anoctamin 7
LOC111234261	216.965	-2.63792	0.465717	-5.66421	1.48e-08	1.2e-06	273.57	576.311	222.495	259.23	129.277	313.354	77.6657	55.6437	45.1354	111234261	eosinophil peroxidase-like
kcnn4	290.104	-2.63242	0.326931	-8.0519	8.15e-16	9.44e-13	451.506	506.135	382.609	327.263	283.877	459.454	31.98	90.742	77.375	111234030	potassium calcium-activated channel subfamily N member 4
LOC111220840	19.6769	2.62816	0.905713	2.90175	0.0037108	0.0249845	6.89673	8.07332	7.27788	2.34597	7.99653	9.91627	22.8429	105.295	6.44791	111220840	lamin-A-like
LOC111233295	62.0303	-2.62693	0.639537	-4.10754	4e-05	0.000766246	44.5988	137.246	61.3421	120.817	98.6238	62.8031	0	10.2727	22.5677	111233295	immunoglobulin lambda-1 light chain-like
LOC111217258	320.089	-2.62678	0.440492	-5.96328	2.47e-09	2.78e-07	708.984	281.324	317.108	431.659	277.213	653.152	68.5286	71.9088	70.927	111217258	tumor necrosis factor alpha-induced protein 8-like protein 1
LOC111226735	16.8152	-2.6258	0.747387	-3.51331	0.000442568	0.00503707	25.288	19.8728	20.7939	31.6706	15.9931	19.8325	13.7057	2.56817	1.61198	111226735	tumor necrosis factor ligand superfamily member 13B-like
LOC111229385	75.087	-2.62268	0.7029	-3.73123	0.000190549	0.00260375	68.0477	317.344	101.89	12.9028	39.9826	60.1587	13.7057	22.2575	39.4935	111229385	ecto-ADP-ribosyltransferase 4-like
LOC111236058	40.4532	-2.62196	0.658868	-3.97949	6.91e-05	0.00116671	74.0249	60.8604	35.3497	53.9573	26.6551	90.5686	0	15.409	7.2539	111236058	meprin A subunit beta-like
LOC111234476	14.8462	-2.61621	0.788109	-3.3196	0.000901455	0.00857887	27.1271	27.3251	22.8733	9.38388	7.99653	29.0877	0	2.56817	7.2539	111234476	LIM and calponin homology domains-containing protein 1-like
LOC111237069	470.766	2.61509	0.618469	4.22833	2.35e-05	0.000506079	314.031	173.887	58.2231	75.0711	54.6429	199.648	1658.39	1005.01	697.987	111237069	caveolae-associated protein 1-like
rtn4r	126.178	2.61496	0.501568	5.21358	1.85e-07	9.92e-06	39.0815	28.5671	76.9376	15.2488	51.9774	40.9873	383.76	181.484	317.56	111227371	reticulon 4 receptor
clmn	419.699	-2.6117	0.535085	-4.8809	1.06e-06	3.99e-05	267.133	1435.81	514.65	524.324	405.157	267.078	123.351	117.28	122.51	111225518	calmin
LOC111235166	5732.9	2.60985	0.751277	3.47388	0.000512991	0.00562733	4683.34	1805.94	457.467	516.114	369.173	1345.97	21974.8	4977.97	15465.3	111235166	collagen alpha-1(XVII) chain-like
LOC111237528	6.23828	2.60749	0.936768	2.7835	0.00537764	0.0328853	4.59782	0.621025	2.07939	1.17299	0	1.98325	13.7057	9.41662	22.5677	111237528	lecithin retinol acyltransferase-like
LOC111238774	190.866	2.60723	0.4375	5.95938	2.53e-09	2.79e-07	83.2205	42.2297	68.62	151.315	50.6447	143.455	315.231	521.339	341.739	111238774	complement C4-like
LOC111233027	1394.32	-2.60289	0.412649	-6.30777	2.83e-10	4.95e-08	3231.81	2018.33	1572.02	1397.03	898.277	2317.76	246.703	463.127	403.801	111233027	uncharacterized LOC111233027
LOC111238356	45.8331	-2.60168	0.656997	-3.95996	7.5e-05	0.00123618	34.9434	167.677	57.1834	38.7085	38.6499	37.0208	4.56857	11.9848	21.7617	111238356	sulfotransferase family cytosolic 2B member 1-like
pcdh12	6.89055	2.60137	0.924636	2.81339	0.00490214	0.0305317	0.919564	4.9682	1.0397	8.2109	1.33275	4.62759	9.13714	19.6893	12.0898	111235929	protocadherin 12
ttc28	13.8292	2.60119	0.669229	3.88685	0.000101553	0.00156807	4.13804	4.34717	6.23818	9.38388	3.99826	1.98325	50.2543	23.9696	20.1497	111228265	tetratricopeptide repeat domain 28
LOC111218645	141.73	-2.5975	0.458395	-5.66651	1.46e-08	1.2e-06	166.901	199.97	91.4934	327.263	155.932	259.145	22.8429	35.0983	16.9258	111218645	uncharacterized LOC111218645
LOC111224736	225.469	-2.59638	0.474404	-5.47293	4.43e-08	3.07e-06	183.913	282.566	363.894	600.568	253.223	214.192	27.4114	46.2271	57.2252	111224736	uncharacterized LOC111224736
LOC111234326	146.7	-2.59623	0.623812	-4.16188	3.16e-05	0.000637785	105.29	545.26	138.28	129.028	111.951	162.627	31.98	68.4845	27.4036	111234326	guanine nucleotide-binding protein G(I)/G(S)/G(T) subunit beta-2
LOC111218546	16.4935	-2.59613	0.757207	-3.42856	0.000606802	0.00642115	33.1043	33.5353	15.5955	14.0758	6.66377	31.7321	4.56857	5.13634	4.02995	111218546	C-X-C chemokine receptor type 1-like
LOC111229301	6884.16	-2.59585	0.451339	-5.75144	8.85e-09	7.88e-07	13076.2	9249.54	6597.92	7740.53	4322.12	16187.3	1539.61	1944.1	1300.06	111229301	keratin, type I cytoskeletal 13-like
LOC111226204	88.9364	-2.59518	0.817735	-3.17363	0.00150547	0.0126565	55.1738	506.756	70.6994	23.4597	7.99653	30.4099	41.1172	47.0831	17.7318	111226204	filamin-A-interacting protein 1-like
LOC111238794	59.3726	-2.59223	0.43496	-5.95969	2.53e-09	2.79e-07	51.4956	83.8383	89.414	120.817	74.6343	79.3302	9.13714	11.9848	13.7018	111238794	sorting nexin-10B-like
LOC111223728	1633.17	2.59195	0.41478	6.24898	4.13e-10	6.66e-08	819.331	433.475	309.83	1100.26	1192.82	1410.76	2919.32	4650.1	1862.64	111223728	collagen alpha-1(I) chain-like
LOC111216621	739.724	-2.59002	0.392696	-6.59548	4.24e-11	1.14e-08	1484.18	1013.51	660.208	985.308	569.086	1420.67	173.606	157.514	193.437	111216621	caspase-3-like
LOC111226190	981.087	-2.58895	0.313714	-8.2526	1.55e-16	2.05e-13	1225.78	2177.93	1185.26	1285.59	818.311	1377.7	232.997	273.938	252.275	111226190	receptor expression-enhancing protein 5-like
LOC111223738	21.1287	2.58828	0.877783	2.94866	0.0031916	0.0223496	17.4717	5.58922	0	4.69194	3.99826	14.5439	41.1172	47.9392	54.8073	111223738	paralemmin-2-like
LOC111232881	433.187	-2.58785	0.442571	-5.84731	5e-09	4.9e-07	747.605	461.421	345.18	608.779	389.164	1094.1	59.3914	103.583	89.4648	111232881	nucleosome assembly protein 1;2-like
LOC111235293	9.43552	2.58633	0.804892	3.21326	0.00131235	0.0115081	5.51738	3.10512	1.0397	7.03791	1.33275	8.5941	9.13714	27.3938	21.7617	111235293	lysyl oxidase homolog 4-like
LOC111220316	6.67874	-2.58505	0.935696	-2.76271	0.0057324	0.0343962	7.81629	11.7995	7.27788	9.38388	7.99653	12.5606	0	0.856057	2.41797	111220316	GTP cyclohydrolase 1-like
ptch2	20.3604	2.58341	0.78397	3.29529	0.000983198	0.00915001	17.0119	4.9682	1.0397	3.51896	2.66551	5.28868	73.0972	25.6817	49.9713	111228875	patched 2
LOC111233528	2021.99	-2.58119	0.436395	-5.9148	3.32e-09	3.54e-07	2592.25	3270.32	2665.78	1792.32	1727.25	4736.01	269.546	618.929	525.505	111233528	kelch domain-containing protein 7A-like
LOC111237889	118.114	-2.58112	0.375958	-6.86544	6.63e-12	2.51e-09	118.164	186.307	108.129	211.137	194.582	164.61	41.1172	18.8332	20.1497	111237889	C-C chemokine receptor type 9-like
LOC111237767	10.609	2.57877	0.829907	3.10731	0.00188801	0.015118	5.97717	3.10512	1.0397	1.17299	5.33102	12.5606	27.4114	17.1211	21.7617	111237767	alpha-2B adrenergic receptor-like
LOC111223689	407.977	-2.578	0.690156	-3.73539	0.000187422	0.00257404	1114.97	411.118	341.021	256.884	254.556	983.694	68.5286	193.469	47.5534	111223689	ras-related protein Rab-3D-like
LOC111222620	11.6044	-2.57566	0.820054	-3.14084	0.00168462	0.01383	8.73586	16.7677	20.7939	19.9408	14.6603	17.8493	0	0.856057	4.83594	111222620	C-type lectin domain family 4 member G-like
LOC111228973	217.939	-2.57174	0.486459	-5.28665	1.25e-07	7.02e-06	365.527	316.102	341.021	201.753	167.927	409.212	13.7057	88.1738	58.0312	111228973	ceramide synthase 2-like
pah	18.957	2.5681	0.902196	2.8465	0.00442034	0.0283505	19.3108	1.86307	1.0397	3.51896	5.33102	2.64434	41.1172	66.7724	29.0156	111224520	phenylalanine hydroxylase
LOC111240195	155.677	2.56749	0.582612	4.40685	1.05e-05	0.000266728	25.288	58.9974	77.9773	51.6114	131.943	95.8573	402.034	448.574	108.809	111240195	uncharacterized protein DDB_G0285291-like
skap1	718.671	-2.56714	0.51415	-4.99298	5.95e-07	2.52e-05	544.842	1800.97	676.843	1345.41	934.261	663.729	91.3714	254.249	156.362	111219778	src kinase associated phosphoprotein 1
ecm2	77.3219	2.56659	0.668258	3.84071	0.00012268	0.00183705	45.9782	35.3984	5.19849	29.3246	10.662	44.2927	242.134	124.128	158.78	111219441	extracellular matrix protein 2
LOC111222598	18.1636	-2.56481	0.937148	-2.73683	0.00620351	0.0364095	11.9543	26.7041	29.1115	36.3625	3.99826	46.2759	0	3.42423	5.64192	111222598	radical S-adenosyl methionine domain-containing protein 2-like
tagln	659.464	-2.56287	0.646458	-3.96448	7.36e-05	0.00122124	366.446	3345.46	640.454	310.841	247.892	289.555	201.017	302.188	231.319	111232858	transgelin
LOC111225153	26.4067	-2.56273	0.866943	-2.95606	0.00311598	0.0219695	26.2076	47.1979	18.7146	21.1137	95.9583	13.2217	4.56857	3.42423	7.2539	111225153	myosin heavy chain, fast skeletal muscle-like
LOC111238593	7.14917	2.55827	0.819846	3.12043	0.00180588	0.0146374	4.13804	1.24205	1.0397	4.69194	5.33102	2.64434	22.8429	11.1287	11.2838	111238593	calsequestrin-1-like
LOC111225190	986.108	-2.55817	0.384598	-6.65155	2.9e-11	8.67e-09	1423.48	1664.35	807.845	1242.19	903.608	2177.61	178.174	243.976	233.737	111225190	ras and EF-hand domain-containing protein homolog
LOC111228240	14.46	2.55807	0.632029	4.04739	5.18e-05	0.000939906	8.73586	3.10512	5.19849	8.2109	2.66551	4.62759	18.2743	47.0831	32.2396	111228240	uncharacterized LOC111228240
LOC111238084	52.6849	2.55545	0.420908	6.07129	1.27e-09	1.6e-07	29.426	10.5574	19.7543	14.0758	17.3258	19.8325	155.331	95.0223	112.838	111238084	myosin-10
cunh1orf210	121.022	-2.55491	0.669065	-3.81863	0.000134196	0.00197971	85.9792	567.617	109.168	82.109	74.6343	38.3429	50.2543	35.9544	45.1354	111217378	chromosome unknown C1orf210 homolog
LOC111229113	117.566	-2.55292	0.531026	-4.80753	1.53e-06	5.4e-05	71.726	96.8799	84.2155	450.426	185.253	126.928	13.7057	12.8409	16.1198	111229113	regakine-1-like
LOC111228860	463.62	-2.54874	0.354386	-7.192	6.39e-13	3.03e-10	399.55	940.232	616.541	804.668	614.4	463.421	109.646	111.287	112.838	111228860	regulator of G-protein signaling 13-like
LOC111239340	119.753	-2.54523	0.636246	-4.00039	6.32e-05	0.00108595	133.337	79.4912	25.9924	344.858	157.265	300.133	4.56857	11.9848	20.1497	111239340	1-phosphatidylinositol 4,5-bisphosphate phosphodiesterase eta-1-like
LOC111222216	27.055	2.54092	0.642451	3.95505	7.65e-05	0.00125806	21.6098	7.4523	3.11909	5.86493	2.66551	9.25519	54.8229	70.1966	68.5091	111222216	procollagen C-endopeptidase enhancer 2-like
boc	109.415	2.54084	0.84659	3.00126	0.00268863	0.0196519	91.9564	39.7456	2.07939	15.2488	10.662	37.0208	379.192	168.643	240.185	111220953	BOC cell adhesion associated, oncogene regulated
LOC111217441	120.798	2.54021	0.441556	5.75285	8.78e-09	7.88e-07	50.576	49.682	34.31	69.2061	45.3137	37.6818	397.466	123.272	279.678	111217441	claudin-4-like
strip2	502.734	-2.53876	0.477793	-5.31351	1.08e-07	6.25e-06	1359.12	498.683	516.73	521.978	330.523	891.804	114.214	161.795	129.764	111224755	striatin interacting protein 2
ocstamp	462.997	-2.53815	0.633757	-4.00493	6.2e-05	0.00106827	106.21	222.327	184.026	350.723	1167.49	2051.35	18.2743	49.6513	16.9258	111235060	osteoclast stimulatory transmembrane protein
LOC111223737	83.7122	-2.53443	0.477262	-5.31035	1.09e-07	6.32e-06	131.498	108.679	94.6125	98.5308	70.636	197.003	9.13714	23.9696	19.3437	111223737	cytochrome b561
pcsk2	10.828	-2.53416	0.97224	-2.60652	0.00914675	0.0487573	14.2532	22.3569	22.8733	4.69194	11.9948	13.2217	0	0	8.05989	111235221	proprotein convertase subtilisin/kexin type 2
LOC111220012	6.12703	2.53244	0.863936	2.93128	0.00337564	0.0233118	2.75869	2.4841	1.0397	4.69194	1.33275	5.94976	9.13714	19.6893	8.05989	111220012	potassium voltage-gated channel subfamily C member 1-like
LOC111239621	30.4488	2.53115	0.522725	4.84222	1.28e-06	4.69e-05	11.0348	13.0415	7.27788	24.6327	21.3241	6.61085	82.2343	53.0755	54.8073	111239621	V-set domain-containing T-cell activation inhibitor 1-like
LOC111228653	368.586	-2.52876	0.646735	-3.91004	9.23e-05	0.00145766	241.845	1017.24	391.966	734.289	397.161	254.518	45.6857	55.6437	178.93	111228653	receptor-type tyrosine-protein phosphatase H-like
LOC111234101	13.4884	-2.52662	0.827818	-3.05215	0.0022721	0.0173108	11.9543	22.9779	32.2306	18.7678	13.3275	13.2217	0	0.856057	8.05989	111234101	early activation antigen CD69-like
col6a3	232.62	2.52514	0.604776	4.17533	2.98e-05	0.000611928	165.521	60.8604	41.5879	130.201	27.9878	120.317	397.466	707.959	441.682	111218115	collagen type VI alpha 3 chain
LOC111224756	19.6237	2.52376	0.788261	3.20168	0.00136628	0.0118447	9.65542	11.1784	2.07939	4.69194	0	13.2217	45.6857	52.2195	37.8815	111224756	laminin subunit beta-1-like
fosb	1315.26	2.52353	0.677113	3.7269	0.000193849	0.0026456	475.415	386.898	816.162	218.175	195.915	97.1795	3275.67	5908.5	463.444	111238132	FosB proto-oncogene, AP-1 transcription factor subunit
sema3d	40.9014	2.52306	0.896486	2.81439	0.00488696	0.0304781	38.6217	8.07332	3.11909	2.34597	2.66551	21.1547	105.077	97.5905	89.4648	111228478	semaphorin 3D
LOC111218736	39.8952	-2.52265	0.763953	-3.3021	0.000959643	0.00897588	48.7369	49.061	32.2306	111.434	45.3137	53.5479	0	17.1211	1.61198	111218736	cytotoxic T-lymphocyte protein 4-like
hsf4	17.8707	-2.51956	0.8773	-2.87195	0.00407948	0.0267666	50.576	11.7995	21.8336	11.7299	7.99653	42.3094	4.56857	5.9924	4.02995	111225247	heat shock transcription factor 4
LOC111233174	294.111	-2.51925	0.593588	-4.24411	2.19e-05	0.00048066	676.799	220.464	303.592	499.692	302.535	441.605	27.4114	137.825	37.0755	111233174	MARCKS-related protein-like
LOC111233551	6.84525	-2.51741	0.922636	-2.72849	0.00636247	0.0371307	11.4945	14.2836	8.31758	2.34597	10.662	6.61085	4.56857	1.71211	1.61198	111233551	metabotropic glutamate receptor 4-like
slc12a8	381.732	-2.51644	0.529038	-4.75663	1.97e-06	6.58e-05	589.9	463.906	463.705	385.912	210.575	1059.72	68.5286	122.416	70.927	111218367	solute carrier family 12 member 8
myrf	106.36	-2.51455	0.463219	-5.42842	5.69e-08	3.66e-06	194.028	95.6378	131.002	161.872	141.272	171.882	0	32.5302	29.0156	111229834	myelin regulatory factor
LOC111228877	204.98	-2.51444	0.450989	-5.57538	2.47e-08	1.86e-06	331.043	202.454	216.257	356.588	183.92	434.333	13.7057	57.3558	49.1653	111228877	vasoactive intestinal polypeptide receptor-like
thsd1	8.19497	2.51255	0.954404	2.63259	0.00847372	0.0459764	3.21847	2.4841	2.07939	2.34597	6.66377	3.30542	41.1172	7.70451	4.83594	111234586	thrombospondin type 1 domain containing 1
sp9	31.5746	2.51113	0.714236	3.51582	0.000438394	0.00500801	27.5869	4.9682	4.15879	15.2488	3.99826	11.2384	77.6657	80.4693	58.8372	111218670	Sp9 transcription factor
LOC111232926	72.5399	-2.5111	0.382032	-6.57301	4.93e-11	1.29e-08	103.911	87.5645	77.9773	143.104	77.2998	117.012	13.7057	14.553	17.7318	111232926	potassium voltage-gated channel subfamily H member 1-like
sema3e	7.4585	2.50745	0.932488	2.68899	0.00716687	0.0405357	6.43695	1.24205	0	2.34597	2.66551	5.28868	18.2743	17.9772	12.8958	111228475	semaphorin 3E
LOC111238680	11.5812	-2.50298	0.940125	-2.66239	0.00775887	0.0429998	10.1152	22.3569	16.6352	25.8057	5.33102	17.1882	0	5.9924	0.805989	111238680	interleukin-1 receptor type 1-like
LOC111223708	142.359	-2.50214	0.746881	-3.35012	0.00080778	0.00790452	126.44	551.47	215.217	132.547	55.9757	45.6149	27.4114	110.431	16.1198	111223708	tetraspanin-1-like
LOC111224526	26.5564	2.50099	0.737693	3.39029	0.000698179	0.00708465	13.7935	16.7677	2.07939	11.7299	5.33102	2.64434	41.1172	104.439	41.1054	111224526	semaphorin-3ab-like
LOC111230713	4979.28	-2.49963	0.507909	-4.92142	8.59e-07	3.39e-05	6968	13601.7	5369	3798.13	3020.02	7474.23	1196.97	2541.63	843.871	111230713	keratin, type I cytoskeletal 18-like
LOC111227312	12.4483	2.49613	0.68959	3.61973	0.000294908	0.00367722	8.27607	3.72615	2.07939	8.2109	2.66551	5.94976	18.2743	41.0907	21.7617	111227312	hemicentin-1-like
col6a1	219.576	2.49459	0.56766	4.39451	1.11e-05	0.000279187	154.947	65.8286	45.7467	62.1682	22.6568	117.673	420.309	612.937	473.922	111228854	collagen type VI alpha 1 chain
cspg4	41.7636	2.49404	0.705919	3.53304	0.000410809	0.00472494	21.6098	11.7995	7.27788	15.2488	33.3189	58.8366	31.98	150.666	45.1354	111229781	chondroitin sulfate proteoglycan 4
LOC111236841	304.478	2.49283	0.821782	3.03345	0.00241777	0.0181364	55.1738	84.4594	100.851	29.3246	918.268	199.648	493.406	592.391	266.782	111236841	H-2 class II histocompatibility antigen, I-A beta chain-like
LOC111231676	20.7206	-2.49252	0.625957	-3.98193	6.84e-05	0.00115673	18.8511	39.1246	34.31	26.9787	25.3223	19.8325	13.7057	5.13634	3.22396	111231676	uncharacterized LOC111231676
lamb3	349.66	2.49191	0.402589	6.1897	6.03e-10	8.95e-08	222.534	133.52	86.2949	51.6114	45.3137	101.807	977.674	772.163	756.018	111221777	laminin subunit beta 3
ptgfr	7.48971	-2.49142	0.935778	-2.6624	0.00775854	0.0429998	7.81629	20.4938	8.31758	10.5569	3.99826	11.2384	0	2.56817	2.41797	111232158	prostaglandin F receptor
LOC111238175	352.12	-2.48566	0.407981	-6.09259	1.11e-09	1.46e-07	544.382	780.007	331.663	340.166	261.22	617.453	91.3714	105.295	97.5247	111238175	microphthalmia-associated transcription factor-like
LOC111225836	33.4414	-2.48181	0.812955	-3.05282	0.00226698	0.0172931	31.2652	74.523	32.2306	12.9028	65.305	52.8868	22.8429	2.56817	6.44791	111225836	unconventional myosin-VI-like
fstl1	275.904	2.48134	0.630822	3.93351	8.37e-05	0.0013465	229.891	57.7553	57.1834	41.0545	30.6534	134.861	593.914	618.073	719.748	111218702	follistatin like 1
rhcg	712.927	-2.47896	0.444871	-5.57231	2.51e-08	1.89e-06	1526.94	755.787	702.835	977.097	621.064	1304.98	114.214	274.794	138.63	111228366	Rh family C glycoprotein
cemip	155.42	2.47366	0.730948	3.38418	0.00071392	0.00721004	147.59	37.8825	14.5558	32.8436	7.99653	40.9873	310.663	500.793	305.47	111220298	cell migration inducing hyaluronidase 1
LOC111225070	272.877	-2.47345	0.368836	-6.70609	2e-11	6.39e-09	519.554	549.607	251.607	306.149	273.215	323.932	59.3914	109.575	62.8672	111225070	histone H3-like
LOC111235335	134.775	-2.47277	0.688021	-3.59404	0.000325592	0.00396901	76.7836	124.205	140.359	530.189	230.567	50.2425	18.2743	21.4014	20.9557	111235335	interleukin-22 receptor subunit alpha-2-like
LOC111217982	49.2932	-2.47271	0.487005	-5.07738	3.83e-07	1.74e-05	76.3238	88.8065	50.9452	46.9194	50.6447	93.213	9.13714	17.9772	9.67187	111217982	E3 ubiquitin-protein ligase NEURL1-like
LOC111230629	30.9379	-2.47125	0.796243	-3.10364	0.00191157	0.0152407	32.6445	71.4179	18.7146	21.1137	51.9774	52.2257	22.8429	4.28028	3.22396	111230629	C-type lectin domain family 4 member A-like
cytl1	16.7272	2.46907	0.564633	4.37288	1.23e-05	0.000303747	9.65542	7.4523	2.07939	3.51896	5.33102	6.61085	45.6857	29.1059	41.1054	111221868	cytokine like 1
cdh5	104.261	2.46809	0.917008	2.69146	0.00711404	0.0403107	4.13804	76.3861	56.1437	9.38388	34.6516	2.64434	292.389	344.135	118.48	111227393	cadherin 5
LOC111237588	41.0443	-2.46675	0.512922	-4.80922	1.52e-06	5.37e-05	76.3238	37.8825	66.5406	35.1896	45.3137	70.7361	18.2743	10.2727	8.86588	111237588	sprouty-related, EVH1 domain-containing protein 2-like
LOC111223729	242.733	-2.46489	0.338319	-7.28568	3.2e-13	1.65e-10	400.01	433.475	274.48	270.96	201.246	404.584	63.96	77.0451	58.8372	111223729	protein TANC2-like
LOC111236744	9.28768	2.46432	0.724887	3.3996	0.000674851	0.0069276	4.59782	1.24205	4.15879	5.86493	5.33102	9.25519	13.7057	26.5378	12.8958	111236744	DNA-binding protein SATB2-like
LOC111224760	438.645	-2.46423	0.511796	-4.81486	1.47e-06	5.24e-05	341.158	1261.3	511.531	696.753	430.48	327.237	100.509	95.8783	182.96	111224760	SH2 domain-containing protein 7-like
LOC111234515	29.4649	-2.46319	0.577073	-4.26842	1.97e-05	0.000439408	73.1053	40.3666	30.1512	23.4597	23.9896	47.5981	9.13714	7.70451	9.67187	111234515	ankyrin repeat domain-containing protein SOWAHA-like
arf3	46.7426	-2.46289	0.5872	-4.1943	2.74e-05	0.000575031	39.5412	154.014	51.9849	42.2275	41.3154	42.9705	22.8429	13.6969	12.0898	111219017	ADP ribosylation factor 3
LOC111223783	60.2436	-2.46249	0.51986	-4.73683	2.17e-06	7.09e-05	54.714	57.7553	86.2949	64.5142	170.593	71.3972	13.7057	11.1287	12.0898	111223783	guanine nucleotide-binding protein G(I)/G(S)/G(O) subunit gamma-13-like
LOC111217708	20.3011	-2.4624	0.616379	-3.99494	6.47e-05	0.00110607	42.2999	37.8825	30.1512	15.2488	7.99653	30.4099	4.56857	7.70451	6.44791	111217708	phospholipase A2-like
osr2	14.7952	2.46173	0.65884	3.73646	0.000186632	0.00256623	11.0348	4.9682	2.07939	7.03791	2.66551	3.30542	22.8429	45.371	33.8515	111227637	odd-skipped related transciption factor 2
LOC111233704	121.918	2.46056	0.675617	3.64195	0.000270584	0.00344344	95.1749	35.3984	20.7939	26.9787	7.99653	69.4139	328.937	247.4	265.17	111233704	collagen alpha-6(VI) chain-like
LOC111224181	10.932	-2.45981	0.929606	-2.64608	0.00814309	0.0445741	9.19564	25.462	17.6749	3.51896	11.9948	23.138	0	2.56817	4.83594	111224181	LIM domain-binding protein 3-like
nid1	11.6427	2.45849	0.789013	3.1159	0.00183383	0.0147992	6.89673	4.9682	0	10.5569	3.99826	5.28868	31.98	27.3938	13.7018	111220671	nidogen 1
LOC111234027	17.1778	-2.45678	0.784761	-3.13061	0.00174441	0.0142326	34.9434	17.3887	15.5955	30.4976	7.99653	32.3932	9.13714	3.42423	3.22396	111234027	myeloid cell surface antigen CD33-like
LOC111228974	1252.71	2.45639	0.663684	3.70114	0.00021463	0.00285491	1071.29	414.224	118.526	231.078	185.253	436.316	4358.42	1428.76	3030.52	111228974	integrin alpha-6-like
tnfaip2	254.251	-2.45409	0.358284	-6.84957	7.41e-12	2.69e-09	287.823	365.784	323.346	577.109	267.884	295.505	41.1172	67.6285	62.0612	111226195	TNF alpha induced protein 2
LOC111223987	22.2026	-2.45244	0.851774	-2.87922	0.00398664	0.0262596	8.27607	89.4276	51.9849	12.9028	7.99653	3.96651	4.56857	9.41662	11.2838	111223987	coiled-coil domain-containing protein 63-like
LOC111217128	1080.21	-2.4484	0.407185	-6.013	1.82e-09	2.15e-07	1051.52	2595.88	2351.8	933.696	619.731	1081.53	223.86	493.089	370.755	111217128	claudin-3-like
ksr1	183.34	-2.44767	0.59292	-4.12816	3.66e-05	0.000714717	126.44	776.902	177.788	130.201	110.619	130.234	63.96	71.0527	62.8672	111222282	kinase suppressor of ras 1
col10a1	478.996	2.44735	0.688111	3.55663	0.000375649	0.00443337	169.66	102.469	69.6597	296.765	1400.73	403.923	603.052	1090.62	174.094	111237849	collagen type X alpha 1 chain
LOC111218873	36.2682	2.44725	0.615183	3.97809	6.95e-05	0.00117021	18.3913	8.07332	19.7543	9.38388	2.66551	5.94976	159.9	40.2347	62.0612	111218873	matrix-remodeling-associated protein 5-like
LOC111219378	67.04	2.44536	0.674328	3.62636	0.000287446	0.00360358	62.0706	10.5574	11.4367	8.2109	15.9931	28.4267	178.174	150.666	137.824	111219378	neuron navigator 1-like
LOC111218998	10.0911	-2.4431	0.938055	-2.60443	0.00920272	0.0489851	11.9543	4.9682	7.27788	28.1516	13.3275	21.8158	0	1.71211	1.61198	111218998	voltage-dependent L-type calcium channel subunit beta-4-like
LOC111225715	12.0809	-2.44296	0.754971	-3.23583	0.0012129	0.0107788	18.8511	14.2836	10.397	15.2488	14.6603	25.7823	4.56857	1.71211	3.22396	111225715	human immunodeficiency virus type I enhancer-binding protein 2 homolog
LOC111235891	77.8725	-2.44233	0.451145	-5.41362	6.18e-08	3.91e-06	81.3814	152.772	100.851	148.969	73.3015	83.2967	18.2743	15.409	26.5976	111235891	GRB2-related adaptor protein 2-like
sytl1	792.677	-2.44097	0.413858	-5.89809	3.68e-09	3.83e-07	1308.54	830.931	754.82	971.232	698.363	2034.16	196.449	197.749	141.854	111223171	synaptotagmin like 1
col4a1	53.623	2.43891	0.783033	3.1147	0.00184135	0.0148405	38.6217	21.1148	4.15879	26.9787	2.66551	35.6986	137.057	129.265	87.0468	111218340	collagen type IV alpha 1 chain
LOC111237732	339.893	-2.43702	0.474085	-5.14046	2.74e-07	1.34e-05	306.215	319.207	621.739	788.246	459.8	343.103	36.5486	117.28	66.8971	111237732	dual specificity protein phosphatase 2-like
LOC111230578	53.1504	-2.43612	0.596489	-4.08409	4.42e-05	0.000832378	53.7945	176.371	62.3818	48.0924	25.3223	60.1587	13.7057	24.8256	13.7018	111230578	tetraspanin-13-like
ccr7	79.5619	-2.43472	0.441197	-5.51845	3.42e-08	2.49e-06	91.4966	144.078	55.104	126.682	141.272	100.485	22.8429	17.9772	16.1198	111217956	C-C motif chemokine receptor 7
LOC111222602	115.716	-2.43286	0.307513	-7.91143	2.54e-15	2.62e-12	120.463	127.931	113.327	233.424	222.57	162.627	13.7057	24.8256	22.5677	111222602	lysosomal thioesterase PPT2-A-like
adssl1	6.4765	-2.43201	0.885611	-2.74614	0.00603003	0.0356966	13.3337	14.2836	7.27788	5.86493	3.99826	8.5941	0	1.71211	3.22396	111225881	adenylosuccinate synthase like 1
LOC111216678	57.3533	-2.43137	0.455908	-5.33302	9.66e-08	5.72e-06	106.669	75.144	59.2628	71.5521	59.974	105.113	4.56857	14.553	19.3437	111216678	3-mercaptopyruvate sulfurtransferase-like
LOC111234632	16.7656	2.43029	0.75143	3.23422	0.00121976	0.0108294	11.4945	4.9682	4.15879	5.86493	0	9.25519	41.1172	53.0755	20.9557	111234632	pleckstrin homology-like domain family B member 1
akap12	106.715	2.42794	0.371308	6.5389	6.2e-11	1.51e-08	62.5303	37.8825	32.2306	26.9787	26.6551	52.2257	232.997	284.211	204.721	111238972	A-kinase anchoring protein 12
LOC111239476	195.877	-2.42451	0.402942	-6.01702	1.78e-09	2.12e-07	275.409	308.028	159.074	409.372	197.248	282.944	27.4114	45.371	58.0312	111239476	late histone H2A.L3
LOC111221853	6.95894	2.42431	0.767207	3.15991	0.00157817	0.013172	3.67826	2.4841	3.11909	2.34597	1.33275	0.661085	13.7057	24.8256	10.4779	111221853	matrix metalloproteinase-19-like
LOC111221076	61.2276	-2.419	0.528773	-4.57474	4.77e-06	0.000138044	107.129	55.8922	60.3024	79.763	58.6412	150.066	9.13714	18.8332	11.2838	111221076	uncharacterized LOC111221076
LOC111219198	53.2545	-2.41319	0.504256	-4.78565	1.7e-06	5.9e-05	48.2771	84.4594	63.4215	113.78	75.967	64.1252	0	17.9772	11.2838	111219198	uncharacterized LOC111219198
LOC111235175	6.41075	2.41075	0.862128	2.79628	0.00516945	0.0318011	5.0576	1.86307	1.0397	2.34597	0	0.661085	18.2743	17.9772	10.4779	111235175	leucine-rich glioma-inactivated protein 1-like
LOC111223959	447.378	-2.41037	0.574962	-4.19223	2.76e-05	0.000578301	382.998	1274.96	395.085	810.533	435.811	347.731	63.96	209.734	105.585	111223959	protein TESPA1-like
LOC111223838	12.7789	2.40907	0.888964	2.70997	0.0067289	0.0386964	3.67826	3.10512	4.15879	4.69194	34.6516	4.62759	27.4114	21.4014	11.2838	111223838	E3 ubiquitin-protein ligase TRIM11-like
LOC111232870	33.561	2.40569	0.422286	5.69682	1.22e-08	1.01e-06	15.6326	11.7995	12.4764	14.0758	11.9948	26.4434	59.3914	88.1738	62.0612	111232870	numb-like protein
dmpk	16.7339	-2.4047	0.784275	-3.06615	0.00216838	0.0168038	17.4717	22.9779	20.7939	48.0924	19.9913	9.25519	4.56857	3.42423	4.02995	111234565	DM1 protein kinase
LOC111238306	14.0992	2.40447	0.596497	4.03098	5.55e-05	0.000990542	9.65542	4.34717	2.07939	7.03791	5.33102	4.62759	36.5486	28.2499	29.0156	111238306	disco-interacting protein 2 homolog C-like
LOC111231161	6.87895	2.40336	0.731301	3.28642	0.00101471	0.00936329	3.21847	3.72615	2.07939	2.34597	1.33275	3.30542	9.13714	22.2575	14.5078	111231161	7-alpha-hydroxycholest-4-en-3-one 12-alpha-hydroxylase
prox1	351.638	-2.40186	0.45613	-5.26573	1.4e-07	7.72e-06	282.306	977.493	385.728	459.81	451.804	294.183	114.214	84.7496	114.45	111240458	prospero homeobox 1
LOC111226654	104.444	-2.40175	0.474882	-5.05758	4.25e-07	1.89e-05	127.819	162.708	111.248	231.078	117.282	121.64	9.13714	17.9772	41.1054	111226654	SH2 domain-containing protein 1A-like
LOC111228070	138.638	-2.40168	0.3069	-7.82562	5.05e-15	4.68e-12	205.523	186.307	237.051	200.58	133.275	178.493	18.2743	47.9392	40.2995	111228070	BICD family-like cargo adapter 1
LOC111231607	28.713	-2.40129	0.884755	-2.71407	0.00664615	0.0383753	22.0695	139.11	20.7939	21.1137	11.9948	4.62759	22.8429	9.41662	6.44791	111231607	ATP-binding cassette sub-family A member 1-like
LOC111236280	18.6043	-2.39633	0.711239	-3.36923	0.000753786	0.00750958	21.6098	24.22	18.7146	34.0166	13.3275	39.6651	9.13714	5.13634	1.61198	111236280	calcium-binding mitochondrial carrier protein SCaMC-3-like
LOC111231854	9.83377	-2.39582	0.828652	-2.89123	0.0038374	0.025632	11.4945	8.07332	11.4367	21.1137	14.6603	13.8828	4.56857	0.856057	2.41797	111231854	receptor-type tyrosine-protein phosphatase F-like
rhbdl3	22.6888	-2.39523	0.713642	-3.35634	0.000789809	0.00778677	44.1391	32.2933	11.4367	25.8057	22.6568	51.5646	4.56857	7.70451	4.02995	111237699	rhomboid like 3
LOC111232840	44.472	-2.3945	0.506814	-4.7246	2.31e-06	7.44e-05	36.7826	78.8701	39.5085	93.8388	59.974	62.142	9.13714	11.1287	8.86588	111232840	lysophosphatidic acid receptor 6-like
adgrd1	8.8971	2.39438	0.833641	2.87219	0.00407636	0.0267642	5.0576	1.24205	6.23818	4.69194	0	1.98325	9.13714	29.962	21.7617	111230509	adhesion G protein-coupled receptor D1
LOC111237883	9.32252	-2.3935	0.835191	-2.86582	0.00415935	0.0270796	11.0348	11.7995	14.5558	19.9408	9.32928	8.5941	4.56857	0.856057	3.22396	111237883	transcription factor Sox-17-alpha-like
LOC111236333	18.3782	-2.39103	0.750428	-3.18622	0.00144143	0.0122684	24.8282	9.9364	23.913	43.4005	17.3258	31.071	9.13714	2.56817	3.22396	111236333	GTP-binding protein Rhes-like
cdh11	56.5583	2.38957	0.606763	3.93822	8.21e-05	0.00132609	46.8978	15.5256	6.23818	26.9787	22.6568	20.4936	137.057	155.802	77.375	111227387	cadherin 11
LOC111234407	18.0987	2.38844	0.798292	2.99193	0.0027722	0.0201273	15.1728	6.21025	2.07939	5.86493	0	8.5941	27.4114	55.6437	41.9114	111234407	A disintegrin and metalloproteinase with thrombospondin motifs 15-like
LOC111240196	16.4756	2.38569	0.741022	3.21946	0.00128433	0.0113133	4.59782	5.58922	9.35728	8.2109	10.662	7.27193	45.6857	49.6513	7.2539	111240196	integumentary mucin C.1-like
LOC111221795	20.9512	2.38513	0.730463	3.26523	0.00109375	0.00995423	16.5521	7.4523	3.11909	2.34597	1.33275	9.91627	54.8229	60.78	32.2396	111221795	twist-related protein 2-like
LOC111221201	25.2447	2.38246	0.563826	4.22553	2.38e-05	0.000510718	10.575	11.1784	9.35728	3.51896	9.32928	10.5774	91.3714	25.6817	55.6133	111221201	uncharacterized LOC111221201
p2rx1	3652.61	-2.37959	0.390012	-6.10133	1.05e-09	1.4e-07	6732.59	3965.24	4474.86	4449.13	2858.76	7488.11	648.737	1146.26	1109.85	111222217	purinergic receptor P2X 1
LOC111229054	9.85633	2.37654	0.874676	2.71705	0.00658668	0.0381184	8.73586	3.10512	1.0397	1.17299	0	3.96651	22.8429	32.5302	15.3138	111229054	phospholipid phosphatase 3-like
LOC111236186	164.202	2.37649	0.786031	3.02341	0.00249947	0.0185622	149.429	36.6405	23.913	49.2654	9.32928	111.723	447.72	223.431	426.368	111236186	thrombospondin-1-like
c2cd4c	257.946	-2.37587	0.494264	-4.80689	1.53e-06	5.41e-05	440.471	270.767	142.439	444.561	249.225	600.265	86.8029	40.2347	46.7474	111232196	C2 calcium dependent domain containing 4C
LOC111238313	73.9429	2.37183	0.74478	3.1846	0.00144954	0.012313	20.2304	44.0928	22.8733	37.5355	7.99653	81.3134	146.194	51.3634	253.887	111238313	gamma-aminobutyric acid receptor subunit rho-3-like
LOC111219844	38.4427	-2.37129	0.713446	-3.32371	0.000888283	0.00849277	76.7836	49.682	17.6749	36.3625	30.6534	104.451	13.7057	9.41662	7.2539	111219844	transcription factor Sox-8-like
LOC111226649	6.00248	2.37098	0.820685	2.88902	0.00386439	0.0257242	3.21847	1.24205	3.11909	1.17299	1.33275	2.64434	18.2743	7.70451	15.3138	111226649	uncharacterized LOC111226649
LOC111228952	16.6545	2.36956	0.654114	3.62255	0.000291717	0.00364865	13.7935	2.4841	4.15879	7.03791	3.99826	7.93302	36.5486	37.6665	36.2695	111228952	KN motif and ankyrin repeat domain-containing protein 4-like
pgbd5	40.4153	-2.36713	0.639457	-3.70178	0.000214096	0.00284985	42.7597	103.711	29.1115	48.0924	41.3154	68.0917	4.56857	18.8332	7.2539	111235240	piggyBac transposable element derived 5
LOC111230984	59.1662	-2.36647	0.420178	-5.63208	1.78e-08	1.39e-06	80.9216	108.058	60.3024	82.109	53.3102	97.8406	18.2743	17.9772	13.7018	111230984	myosin regulatory light chain 2, smooth muscle minor isoform-like
lum	19.4124	2.36616	0.582659	4.06097	4.89e-05	0.000900995	11.4945	8.07332	5.19849	10.5569	2.66551	11.2384	22.8429	59.924	42.7174	111224525	lumican
LOC111228391	19.2297	2.3644	0.657899	3.59387	0.000325806	0.00396901	17.0119	3.10512	5.19849	2.34597	6.66377	3.30542	45.6857	46.2271	43.5234	111228391	uncharacterized LOC111228391
LOC111220639	1254.28	-2.36325	0.577817	-4.08996	4.31e-05	0.000815759	1277.27	1785.45	560.397	1418.14	904.94	4639.49	210.154	251.681	240.991	111220639	calpain-2 catalytic subunit-like
LOC111217860	32.025	-2.36278	0.76557	-3.0863	0.00202665	0.0159863	21.6098	160.845	29.1115	12.9028	9.32928	13.2217	13.7057	15.409	12.0898	111217860	hydroxycarboxylic acid receptor 3-like
LOC111219234	19.674	2.35787	0.677442	3.48054	0.000500397	0.00553874	7.35651	9.9364	8.31758	9.38388	6.66377	7.93302	27.4114	84.7496	15.3138	111219234	proteoglycan 4-like
pdgfrl	24.6799	2.35568	0.796487	2.95759	0.00310057	0.0218942	19.7706	7.4523	4.15879	10.5569	1.33275	18.5104	22.8429	77.0451	60.4492	111226671	platelet derived growth factor receptor like
LOC111236724	40.9593	-2.35455	0.570866	-4.12452	3.72e-05	0.000723045	28.5065	56.5133	44.707	93.8388	85.2963	37.0208	4.56857	7.70451	10.4779	111236724	uncharacterized LOC111236724
LOC111221895	12.9907	-2.35403	0.874108	-2.69307	0.0070798	0.0401781	18.8511	17.3887	11.4367	10.5569	7.99653	40.3262	4.56857	2.56817	3.22396	111221895	lumican-like
mtap	316.145	-2.35375	0.523258	-4.49826	6.85e-06	0.000190611	862.091	305.544	213.138	323.744	259.887	610.181	91.3714	89.886	89.4648	111236605	methylthioadenosine phosphorylase
LOC111239875	13.9112	2.35042	0.833345	2.82046	0.00479542	0.0300488	4.59782	3.10512	7.27788	5.86493	10.662	12.5606	50.2543	4.28028	26.5976	111239875	BDNF/NT-3 growth factors receptor-like
LOC111218146	24.5326	-2.35033	0.5415	-4.34041	1.42e-05	0.000344428	29.426	23.5989	28.0718	53.9573	39.9826	30.4099	4.56857	5.13634	5.64192	111218146	uncharacterized LOC111218146
LOC111234437	25.4538	-2.34886	0.839103	-2.79925	0.00512218	0.0315522	51.0358	66.4497	47.8261	2.34597	1.33275	26.4434	13.7057	10.2727	9.67187	111234437	interleukin-13 receptor subunit alpha-2-like
pde6c	15.6788	2.34828	0.657512	3.57147	0.000354984	0.00425452	9.65542	3.72615	7.27788	9.38388	1.33275	4.62759	31.98	51.3634	21.7617	111219837	phosphodiesterase 6C
tnfsf13b	173.717	-2.34701	0.439989	-5.33425	9.59e-08	5.7e-06	157.245	246.547	236.011	435.178	189.251	181.137	22.8429	43.6589	51.5833	111218753	TNF superfamily member 13b
LOC111225820	6.01782	2.3469	0.843269	2.78309	0.00538431	0.0328991	2.29891	2.4841	1.0397	8.2109	1.33275	5.94976	13.7057	10.2727	8.86588	111225820	titin-like
LOC111222559	47.3074	-2.34681	0.537972	-4.36232	1.29e-05	0.000315827	118.164	44.0928	92.5331	26.9787	30.6534	64.7863	13.7057	17.1211	17.7318	111222559	complement C1q and tumor necrosis factor-related protein 9-like
cplx2	23.8734	-2.3463	0.701608	-3.34417	0.000825297	0.00802082	17.4717	48.4399	53.0246	8.2109	31.9861	31.7321	9.13714	5.9924	8.86588	111232495	complexin 2
LOC111229249	279.669	-2.34381	0.358644	-6.5352	6.35e-11	1.53e-08	259.777	423.539	226.654	514.941	350.514	565.889	50.2543	77.9012	47.5534	111229249	mucin-2-like
foxn1	320.171	-2.34166	0.598818	-3.91047	9.21e-05	0.00145633	357.251	553.333	796.408	119.645	313.197	411.856	54.8229	58.2119	216.811	111224053	forkhead box N1
ror1	10.8702	2.33881	0.732278	3.19388	0.00140376	0.0120586	9.19564	1.86307	2.07939	5.86493	3.99826	2.64434	27.4114	21.4014	23.3737	111236822	receptor tyrosine kinase like orphan receptor 1
LOC111233147	8.86609	2.33433	0.809881	2.88232	0.00394763	0.0261048	1.37935	6.21025	2.07939	4.69194	6.66377	7.27193	22.8429	21.4014	7.2539	111233147	nephronectin-like
LOC111222976	21.3515	-2.33354	0.57085	-4.08783	4.35e-05	0.000821595	22.5293	25.462	24.9527	39.8815	39.9826	28.4267	0	7.70451	3.22396	111222976	non-syndromic hearing impairment protein 5-like
LOC111227220	191.559	-2.33152	0.408466	-5.70798	1.14e-08	9.72e-07	208.741	277.598	207.939	412.891	318.528	165.932	31.98	63.3482	37.0755	111227220	neuropeptide B-like
matk	231.109	-2.33001	0.238728	-9.76011	1.67e-22	1.03e-18	237.247	314.239	272.401	375.355	374.504	351.036	41.1172	48.7952	65.2851	111216945	megakaryocyte-associated tyrosine kinase
LOC111218627	568.732	-2.3258	0.261359	-8.89887	5.64e-19	1.31e-15	709.903	943.958	655.009	875.047	639.722	847.511	114.214	143.818	189.407	111218627	guanine nucleotide exchange factor DBS-like
LOC111229003	85.806	-2.32537	0.361502	-6.43253	1.25e-10	2.52e-08	97.014	101.227	126.843	161.872	110.619	109.079	22.8429	28.2499	14.5078	111229003	peroxiredoxin-6-like
serpinf1	184.208	2.32514	0.595704	3.90318	9.49e-05	0.00148447	106.21	79.4912	49.9055	35.1896	81.298	109.079	726.403	130.977	339.321	111221360	serpin family F member 1
LOC111217798	62.3695	-2.32405	0.713802	-3.25588	0.00113041	0.0102218	43.6793	153.393	38.4688	145.45	99.9566	37.6818	4.56857	17.9772	20.1497	111217798	proline-rich protein 15-like protein A
hacd4	66.8153	2.32382	0.590291	3.93674	8.26e-05	0.00133311	21.6098	31.0512	29.1115	16.4218	35.9844	50.9035	214.723	41.9468	159.586	111223573	3-hydroxyacyl-CoA dehydratase 4
LOC111230968	32.0146	-2.32306	0.841518	-2.76056	0.0057703	0.0345677	41.3804	52.7871	14.5558	30.4976	15.9931	112.384	4.56857	11.1287	4.83594	111230968	acetyl-coenzyme A synthetase, cytoplasmic-like
LOC111219558	278.114	-2.32237	0.467568	-4.96692	6.8e-07	2.82e-05	454.724	231.642	166.352	405.853	309.199	760.909	68.5286	59.0679	46.7474	111219558	microtubule-associated protein tau-like
LOC111217881	267.444	-2.32114	0.606463	-3.82733	0.00012954	0.00192481	228.971	957.62	217.297	350.723	190.584	186.426	50.2543	142.105	83.0169	111217881	serine/threonine-protein kinase 10-like
gng2	235.557	-2.31753	0.534938	-4.33234	1.48e-05	0.000353644	382.998	429.749	177.788	272.133	137.274	527.546	36.5486	89.886	66.0911	111225670	G protein subunit gamma 2
LOC111235408	56.1012	-2.31449	0.606908	-3.81358	0.000136967	0.00201099	103.451	68.9338	50.9452	124.336	87.9618	27.1045	9.13714	13.6969	19.3437	111235408	Ig kappa chain V-VI region NQ2-6.1-like
LOC111234473	112.209	2.31431	0.875952	2.64205	0.00824055	0.0450145	104.37	42.8507	6.23818	9.38388	9.32928	67.4307	342.643	255.961	171.676	111234473	unconventional myosin-Ic-like
LOC111232319	499.292	-2.31374	0.454314	-5.09282	3.53e-07	1.63e-05	560.014	1003.58	423.157	709.656	753.006	657.118	54.8229	113.856	218.423	111232319	uncharacterized LOC111232319
LOC111239851	54.889	-2.31245	0.664803	-3.4784	0.00050442	0.00556996	33.1043	114.269	90.4537	41.0545	134.608	33.7153	13.7057	14.553	18.5378	111239851	uncharacterized LOC111239851
krt222	1642.1	-2.30914	0.433081	-5.3319	9.72e-08	5.74e-06	2606.5	2343.75	1347.45	1988.21	1152.83	4069.64	415.74	421.18	433.622	111217967	keratin 222
LOC111221136	26.6967	2.3084	0.541723	4.26123	2.03e-05	0.000450606	6.43695	14.9046	5.19849	32.8436	23.9896	19.8325	54.8229	55.6437	26.5976	111221136	histone H2B 1/2-like
LOC111236522	903.77	-2.3071	0.445718	-5.17615	2.27e-07	1.17e-05	748.065	2093.47	956.522	1587.05	1206.14	782.063	182.743	220.007	357.859	111236522	B-cell linker protein-like
LOC111235036	19.4544	-2.30625	0.570443	-4.04291	5.28e-05	0.000955265	19.7706	34.1564	33.2703	23.4597	29.3206	21.8158	0	6.84845	6.44791	111235036	CMRF35-like molecule 3
LOC111237593	5.93179	2.30606	0.873186	2.64097	0.00826695	0.0451188	3.21847	0.621025	2.07939	4.69194	5.33102	3.30542	18.2743	9.41662	6.44791	111237593	EGF-containing fibulin-like extracellular matrix protein 2
hepacam2	1069.97	-2.30604	0.329988	-6.98824	2.78e-12	1.15e-09	1473.14	1569.33	1694.71	1191.75	878.285	1880.13	201.017	368.96	372.367	111223282	HEPACAM family member 2
prelp	55.971	2.30558	0.477615	4.82728	1.38e-06	5.01e-05	35.4032	21.7359	9.35728	48.0924	26.6551	22.4769	123.351	121.56	95.1067	111221737	proline and arginine rich end leucine rich repeat protein
LOC111234428	24.5863	2.3055	0.596249	3.86668	0.000110329	0.00167702	11.9543	12.4205	3.11909	7.03791	22.6568	17.1882	68.5286	30.818	47.5534	111234428	GDNF family receptor alpha-4-like
LOC111235573	13.3973	-2.30547	0.725578	-3.17742	0.00148591	0.0125732	11.4945	15.5256	29.1115	17.5948	17.3258	14.5439	9.13714	3.42423	2.41797	111235573	uncharacterized LOC111235573
hspa12b	9.5651	2.30542	0.793368	2.90587	0.00366237	0.0247484	5.97717	0.621025	5.19849	7.03791	1.33275	6.61085	22.8429	17.1211	19.3437	111231299	heat shock protein family A (Hsp70) member 12B
LOC111224710	93.9218	-2.30446	0.560403	-4.11214	3.92e-05	0.000754252	52.8749	235.368	156.994	126.682	117.282	62.142	41.1172	21.4014	31.4336	111224710	UPF0577 protein KIAA1324-like
LOC111228513	1218.47	-2.30107	0.423365	-5.43519	5.47e-08	3.56e-06	2594.09	1360.04	926.37	1567.11	1094.19	2440.06	251.271	351.839	381.233	111228513	MOB kinase activator 2-like
LOC111236717	59.1924	-2.30095	0.708133	-3.24931	0.00115684	0.0103802	36.7826	209.906	60.3024	82.109	37.3171	46.2759	13.7057	34.2423	12.0898	111236717	neuronal membrane glycoprotein M6-b-like
sytl4	850.131	-2.30031	0.647421	-3.55304	0.000380801	0.0044821	1714.99	1096.11	732.987	226.386	995.568	2170.34	141.626	236.272	336.903	111232602	synaptotagmin like 4
LOC111217346	334.437	-2.29933	0.611311	-3.7613	0.000169032	0.00236377	325.526	907.938	418.998	186.505	267.884	575.805	36.5486	92.4541	198.273	111217346	uncharacterized LOC111217346
LOC111227505	8398.67	-2.29806	0.380711	-6.03623	1.58e-09	1.92e-07	16824.3	7258.54	8098.2	11996.1	9641.15	15238	1420.83	2426.06	2684.75	111227505	protein Niban-like
LOC111231331	20.9262	-2.29637	0.67638	-3.39509	0.000686058	0.00700384	20.2304	46.5769	25.9924	19.9408	23.9896	25.1212	18.2743	2.56817	5.64192	111231331	endonuclease domain-containing 1 protein-like
LOC111227279	23.4761	-2.28994	0.661824	-3.46005	0.000540069	0.00587607	25.288	28.5671	44.707	14.0758	54.6429	22.4769	9.13714	5.13634	7.2539	111227279	5-hydroxytryptamine receptor 3A-like
LOC111231232	92.5619	-2.2895	0.632206	-3.62145	0.000292959	0.00365784	98.8531	155.877	63.4215	164.218	85.2963	201.631	18.2743	5.9924	39.4935	111231232	macrophage mannose receptor 1-like
LOC111220813	429.56	2.28872	0.532547	4.2977	1.73e-05	0.000397733	326.905	205.559	50.9452	136.066	102.622	181.798	1032.5	1117.15	712.494	111220813	collagen alpha-1(V) chain-like
LOC111221631	52.3189	2.28866	0.552603	4.1416	3.45e-05	0.000683322	28.5065	19.2518	10.397	14.0758	38.6499	67.4307	114.214	86.4617	91.8828	111221631	tensin-2-like
LOC111224337	201.764	-2.28737	0.534148	-4.28227	1.85e-05	0.000420586	130.118	390.625	287.996	349.55	287.875	213.53	18.2743	42.8028	95.1067	111224337	carbonic anhydrase 1
LOC111234121	34.5753	-2.28599	0.615709	-3.71277	0.000205003	0.00276657	34.0239	49.061	34.31	95.0118	23.9896	52.8868	4.56857	6.84845	10.4779	111234121	C-type lectin domain family 10 member A-like
wnt3a	19.3513	2.28574	0.844326	2.70718	0.00678575	0.0388665	17.9315	5.58922	1.0397	4.69194	5.33102	9.91627	73.0972	16.2651	40.2995	111231119	Wnt family member 3A
LOC111229625	6.46857	2.28373	0.877236	2.60333	0.0092323	0.0491144	1.83913	4.9682	0	5.86493	2.66551	6.61085	13.7057	13.6969	8.86588	111229625	AT-rich interactive domain-containing protein 3A-like
LOC111239398	173.701	2.28352	0.697535	3.2737	0.00106151	0.00972312	94.2553	111.163	22.8733	36.3625	45.3137	129.573	648.737	129.265	345.769	111239398	N-myc proto-oncogene protein-like
LOC111217554	78.3798	-2.2834	0.44496	-5.13169	2.87e-07	1.39e-05	112.187	91.9117	70.6994	159.526	147.936	69.4139	13.7057	23.1135	16.9258	111217554	perforin-1-like
LOC111234263	1201.22	-2.27981	0.217705	-10.472	1.16e-25	1.08e-21	1042.33	1379.3	1501.32	2336.59	1896.51	1862.28	219.291	295.34	278.066	111234263	prosaposin-like
LOC111231489	146.148	-2.27947	0.790741	-2.88269	0.00394289	0.0261028	49.1967	111.163	99.8109	96.1848	309.199	598.943	9.13714	37.6665	4.02995	111231489	uncharacterized LOC111231489
LOC111224660	73.3859	-2.2788	0.483863	-4.70961	2.48e-06	7.9e-05	133.797	113.648	65.5009	75.0711	57.3084	152.05	18.2743	22.2575	22.5677	111224660	aldose reductase-like
LOC111225962	10.9689	2.2787	0.700719	3.25195	0.00114616	0.0103013	5.51738	2.4841	5.19849	8.2109	2.66551	11.8995	18.2743	29.962	14.5078	111225962	latent-transforming growth factor beta-binding protein 2-like
LOC111239507	15.5201	2.27835	0.584633	3.89706	9.74e-05	0.00151482	5.0576	4.34717	7.27788	9.38388	18.6586	15.866	27.4114	15.409	36.2695	111239507	hepatitis A virus cellular receptor 1 homolog
LOC111224540	31.7582	-2.27757	0.747119	-3.04848	0.00230004	0.0174662	50.576	108.679	21.8336	21.1137	9.32928	30.4099	27.4114	5.9924	10.4779	111224540	anionic trypsin-2-like
rap1gap2	207.547	-2.2767	0.477283	-4.77012	1.84e-06	6.21e-05	176.556	684.99	254.726	201.753	167.927	151.388	77.6657	65.0603	87.8528	111233396	RAP1 GTPase activating protein 2
syt16	254.201	-2.27617	0.461301	-4.93425	8.05e-07	3.23e-05	504.841	249.031	244.329	303.803	209.242	573.822	54.8229	89.886	58.0312	111225826	synaptotagmin 16
LOC111229094	270.211	-2.27145	0.548451	-4.14157	3.45e-05	0.000683322	149.889	334.732	208.979	972.405	362.509	266.417	22.8429	63.3482	50.7773	111229094	C-C motif chemokine 20-like
aldh1l2	138.464	2.26741	0.564455	4.01698	5.89e-05	0.00103139	45.5184	68.3127	61.3421	44.5734	125.279	52.2257	402.034	89.0299	357.859	111224720	aldehyde dehydrogenase 1 family member L2
LOC111217408	5429.17	-2.26613	0.665535	-3.40497	0.000661709	0.00683364	8920.23	10558	7587.71	2445.67	5041.81	8690.62	561.934	849.208	4207.26	111217408	cadherin-13-like
LOC111223569	40.448	-2.26526	0.4543	-4.98625	6.16e-07	2.6e-05	51.0358	61.4815	45.7467	75.0711	37.3171	64.7863	4.56857	11.1287	12.8958	111223569	arachidonate 5-lipoxygenase-like
LOC111225871	75.5026	-2.26375	0.447345	-5.0604	4.18e-07	1.88e-05	145.751	81.3542	60.3024	100.877	85.2963	144.117	22.8429	18.8332	20.1497	111225871	coiled-coil domain-containing protein 28B-like
LOC111223800	96.0146	-2.26344	0.350086	-6.46538	1.01e-10	2.15e-08	146.211	120.479	192.344	137.239	81.298	93.8741	27.4114	27.3938	37.8815	111223800	large neutral amino acids transporter small subunit 2-like
LOC111240165	10.797	-2.26339	0.847081	-2.67198	0.00754045	0.0421596	13.7935	16.7677	5.19849	25.8057	14.6603	15.205	0	1.71211	4.02995	111240165	plexin-C1-like
chrdl2	6.00412	2.26324	0.782246	2.89325	0.00381273	0.0255225	3.67826	2.4841	2.07939	3.51896	0	1.32217	13.7057	11.1287	16.1198	111234446	chordin like 2
LOC111227737	180.213	-2.26289	0.535086	-4.22902	2.35e-05	0.000505695	360.929	301.818	121.645	168.91	145.27	350.375	91.3714	30.818	50.7773	111227737	protein spire homolog 1-like
LOC111234761	121.536	-2.2624	0.37652	-6.00872	1.87e-09	2.17e-07	104.83	218.601	142.439	157.18	177.256	194.359	36.5486	23.1135	39.4935	111234761	cytochrome b-245 heavy chain
LOC111236063	19.2737	-2.2615	0.719009	-3.1453	0.00165917	0.0136756	19.7706	31.6723	19.7543	50.4384	14.6603	22.4769	4.56857	7.70451	2.41797	111236063	carcinoembryonic antigen-related cell adhesion molecule 5-like
LOC111232815	3445.95	-2.26144	0.442078	-5.11548	3.13e-07	1.48e-05	7735.83	2988.37	2829.02	4201.63	3317.23	7119.88	740.109	1178.79	902.708	111232815	TRPM8 channel-associated factor homolog
dennd2a	7.07492	2.26132	0.830842	2.72172	0.00649439	0.0377106	5.0576	1.24205	4.15879	2.34597	0	3.30542	9.13714	23.1135	15.3138	111229800	DENN domain containing 2A
LOC111234906	237.044	-2.25794	0.44804	-5.0396	4.67e-07	2.04e-05	202.304	619.783	243.289	337.82	311.865	197.003	68.5286	77.0451	75.763	111234906	DNA (cytosine-5)-methyltransferase 3A-like
LOC111228934	241.872	2.25624	0.572728	3.93946	8.17e-05	0.00132258	188.511	80.7332	72.7788	57.4763	19.9913	121.64	424.877	720.8	490.041	111228934	collagen alpha-2(VI) chain-like
LOC111223201	18.2561	-2.25473	0.731497	-3.08235	0.00205371	0.0161296	35.4032	44.7138	9.35728	16.4218	13.3275	24.4601	9.13714	3.42423	8.05989	111223201	coagulation factor XI-like
LOC111233443	254.697	2.25406	0.318463	7.07795	1.46e-12	6.61e-10	114.486	95.6378	106.049	138.412	186.586	154.694	370.054	750.762	375.591	111233443	uncharacterized LOC111233443
cacna1e	62.002	-2.25172	0.561439	-4.01062	6.06e-05	0.00104968	67.1282	93.1537	93.5728	32.8436	131.943	92.5519	4.56857	19.6893	22.5677	111240381	calcium voltage-gated channel subunit alpha1 E
LOC111230950	10.806	2.25151	0.708006	3.18007	0.00147238	0.0124745	4.59782	1.86307	6.23818	8.2109	9.32928	3.30542	31.98	18.8332	12.8958	111230950	uncharacterized LOC111230950
LOC111230722	12.2536	-2.2501	0.805994	-2.7917	0.00524312	0.0321901	14.2532	18.6307	11.4367	7.03791	31.9861	16.5271	4.56857	3.42423	2.41797	111230722	hyaluronidase-3-like
col4a2	38.7015	2.2483	0.685134	3.28154	0.00103241	0.00949357	32.6445	12.4205	6.23818	23.4597	3.99826	23.7991	54.8229	108.719	82.2109	111218339	collagen type IV alpha 2 chain
slc22a16	7.12438	2.24683	0.764802	2.9378	0.00330551	0.0229564	2.29891	4.9682	1.0397	5.86493	3.99826	2.64434	18.2743	14.553	10.4779	111240425	solute carrier family 22 member 16
lmo2	72.5837	-2.24672	0.449794	-4.99501	5.88e-07	2.5e-05	80.9216	108.679	74.8582	138.412	134.608	68.0917	4.56857	20.5454	22.5677	111229583	LIM domain only 2
LOC111227046	522.037	-2.24323	0.378147	-5.93216	2.99e-09	3.2e-07	473.575	530.976	550	1371.22	962.249	491.186	73.0972	127.552	118.48	111227046	uncharacterized LOC111227046
LOC111234040	385.284	-2.2428	0.517787	-4.3315	1.48e-05	0.000354528	269.892	1004.2	470.983	667.429	394.495	294.844	100.509	179.772	85.4349	111234040	maternal B9.15 protein-like
LOC111235780	23.5883	-2.24227	0.731727	-3.06436	0.0021814	0.0168765	79.5423	22.3569	27.0321	22.2867	13.3275	13.2217	22.8429	6.84845	4.83594	111235780	apolipoprotein A-I-like
itgb4	2284.58	2.24012	0.667254	3.35723	0.000787284	0.00777176	2111.32	824.1	363.894	390.604	258.554	1012.78	8132.06	2432.91	5035.01	111220033	integrin subunit beta 4
tspan7	191.747	-2.23962	0.262065	-8.54605	1.27e-17	2.15e-14	257.018	341.564	287.996	238.116	238.563	189.07	36.5486	65.9164	70.927	111218547	tetraspanin 7
LOC111218324	32.9365	2.23876	0.613143	3.65128	0.000260936	0.00335588	18.8511	18.6307	6.23818	9.38388	6.66377	13.8828	137.057	46.2271	39.4935	111218324	rho GTPase-activating protein 6-like
LOC111230483	103.785	-2.23693	0.484102	-4.62079	3.82e-06	0.000113517	110.348	127.931	98.7713	253.365	177.256	101.807	9.13714	38.5226	16.9258	111230483	uncharacterized LOC111230483
LOC111224354	16.6315	-2.23442	0.812477	-2.75013	0.00595708	0.0353946	16.0924	16.7677	21.8336	18.7678	9.32928	54.8701	4.56857	3.42423	4.02995	111224354	ADP-ribosyl cyclase/cyclic ADP-ribose hydrolase 1-like
LOC111223969	141.151	-2.23435	0.508404	-4.39484	1.11e-05	0.000279187	206.902	137.246	184.026	138.412	113.284	383.429	22.8429	34.2423	49.9713	111223969	kininogen-1-like
adap2	32.7026	-2.23424	0.527946	-4.23194	2.32e-05	0.000502083	25.288	36.0194	25.9924	76.244	59.974	56.8533	0	4.28028	9.67187	111237694	ArfGAP with dual PH domains 2
LOC111224464	486.195	-2.23284	0.432913	-5.15771	2.5e-07	1.25e-05	588.521	796.775	1039.7	426.967	321.194	700.75	73.0972	233.703	195.049	111224464	claudin-8-like
LOC111239469	55.435	-2.23223	0.636801	-3.50539	0.000455946	0.00514822	82.7607	62.1025	32.2306	139.585	95.9583	50.2425	9.13714	5.13634	21.7617	111239469	T-cell receptor alpha chain V region CTL-F3-like
LOC111230137	47.0699	2.23147	0.820629	2.71922	0.00654365	0.0379491	46.8978	13.6625	3.11909	14.0758	7.99653	36.3597	63.96	161.795	75.763	111230137	ADAMTS-like protein 4
LOC111232220	22.7671	2.23057	0.785291	2.84044	0.00450516	0.028765	14.713	16.7677	1.0397	4.69194	2.66551	11.8995	27.4114	54.7876	70.927	111232220	procollagen galactosyltransferase 2-like
tppp3	32.6948	2.22998	0.770175	2.89542	0.00378648	0.0253716	10.575	22.9779	14.5558	7.03791	5.33102	9.91627	59.3914	152.378	12.0898	111225451	tubulin polymerization promoting protein family member 3
ssbp2	91.2448	-2.22831	0.466276	-4.77895	1.76e-06	6.06e-05	137.475	103.711	63.4215	153.661	98.6238	193.698	31.98	12.8409	25.7917	111226890	single stranded DNA binding protein 2
LOC111230336	169.111	2.22787	0.601632	3.70305	0.000213025	0.00284171	124.601	57.1343	51.9849	18.7678	131.943	37.6818	388.329	369.816	341.739	111230336	uncharacterized LOC111230336
LOC111217232	206.94	-2.22413	0.350211	-6.35081	2.14e-10	4.01e-08	402.769	240.958	237.051	218.175	217.239	355.003	68.5286	72.7648	49.9713	111217232	fatty aldehyde dehydrogenase-like
LOC111224407	1240.8	-2.22005	0.480747	-4.61792	3.88e-06	0.000114726	1819.36	1310.98	1511.72	1338.38	906.273	3293.53	182.743	465.695	338.515	111224407	protein sel-1 homolog 3-like
LOC111218441	43.3038	-2.21969	0.684386	-3.24333	0.00118142	0.0105548	28.0467	72.6599	81.0964	72.7251	37.3171	62.8031	4.56857	25.6817	4.83594	111218441	interleukin-1 receptor type 2-like
lama3	1221.96	2.21965	0.511525	4.33929	1.43e-05	0.000344875	1053.36	503.651	224.575	242.808	209.242	450.199	3622.88	2110.18	2580.78	111238966	laminin subunit alpha 3
LOC111224378	72.8325	-2.21794	0.592158	-3.74552	0.000180018	0.00249293	63.4499	240.337	72.7788	87.9739	54.6429	56.8533	22.8429	17.1211	39.4935	111224378	deoxyribonuclease-1-like
LOC111234784	94.941	-2.21776	0.446228	-4.97001	6.69e-07	2.78e-05	123.681	168.298	97.7316	178.294	101.289	92.5519	45.6857	30.818	16.1198	111234784	galectin-9-like
kank3	25.4426	2.21694	0.630099	3.51841	0.000434147	0.00496256	19.7706	12.4205	5.19849	3.51896	3.99826	10.5774	31.98	90.742	50.7773	111240409	KN motif and ankyrin repeat domains 3
misp3	130.54	-2.2166	0.692603	-3.2004	0.00137239	0.0118784	74.0249	655.802	121.645	34.0166	63.9722	40.9873	68.5286	65.9164	49.9713	111237678	MISP family member 3
LOC111218814	93.7463	-2.2149	0.406704	-5.44598	5.15e-08	3.42e-06	91.0368	106.195	102.93	240.462	122.613	115.029	22.8429	25.6817	16.9258	111218814	toll-like receptor 8
LOC111221774	72.7851	2.21428	0.817718	2.70787	0.0067716	0.0388215	45.5184	44.7138	5.19849	18.7678	13.3275	75.3637	255.84	63.3482	132.988	111221774	protein snail homolog Sna-like
LOC111229824	31.2915	-2.21188	0.72702	-3.04239	0.00234704	0.0177576	20.2304	126.068	31.1909	17.5948	17.3258	28.4267	18.2743	12.8409	9.67187	111229824	endonuclease domain-containing 1 protein-like
LOC111220614	304.665	-2.2107	0.483791	-4.56954	4.89e-06	0.000140637	638.637	379.446	252.646	389.431	191.917	608.859	123.351	64.2043	93.4947	111220614	dapper homolog 2-like
limch1	207.358	-2.2101	0.612299	-3.60951	0.000306771	0.00378944	206.902	835.278	143.478	99.7038	113.284	214.192	63.96	96.7344	92.6888	111232444	LIM and calponin homology domains 1
dpt	20.689	2.20723	0.451186	4.89206	9.98e-07	3.81e-05	9.19564	10.5574	7.27788	8.2109	14.6603	9.91627	41.1172	52.2195	33.0456	111238449	dermatopontin
LOC111225593	43.6668	-2.20686	0.556908	-3.9627	7.41e-05	0.00122598	51.0358	35.3984	35.3497	118.472	86.6291	42.3094	4.56857	11.9848	7.2539	111225593	uncharacterized LOC111225593
dpys	10.2967	-2.20609	0.719959	-3.06418	0.00218265	0.0168791	12.8739	16.1466	19.7543	14.0758	5.33102	13.2217	4.56857	4.28028	2.41797	111227831	dihydropyrimidinase
LOC111218065	8.38349	-2.20597	0.844305	-2.61277	0.00898126	0.0480361	7.35651	20.4938	12.4764	5.86493	10.662	11.8995	0	4.28028	2.41797	111218065	cadherin-8-like
LOC111218402	1452.78	-2.20446	0.355372	-6.20326	5.53e-10	8.4e-08	1369.69	1653.17	1515.88	2998.15	2424.28	2150.51	137.057	415.187	411.054	111218402	semaphorin-7A-like
LOC111224037	49.2541	-2.19955	0.501899	-4.38246	1.17e-05	0.000293425	83.6803	42.8507	54.0643	87.9739	55.9757	87.2632	0	14.553	16.9258	111224037	transmembrane protein 120A-like
sox11	11.504	2.19931	0.704352	3.12247	0.00179343	0.0145684	5.97717	3.10512	2.07939	8.2109	7.99653	19.8325	22.8429	21.4014	12.0898	111226133	SRY-box 11
LOC111225779	74.0886	2.19848	0.68915	3.19013	0.0014221	0.012135	32.1847	27.3251	21.8336	66.8602	10.662	130.895	150.763	161.795	64.4791	111225779	collagen alpha-1(X) chain-like
cpe	29.6392	-2.19805	0.716621	-3.06725	0.0021604	0.016763	19.7706	108.679	28.0718	15.2488	27.9878	31.7321	13.7057	10.2727	11.2838	111216731	carboxypeptidase E
LOC111222920	49.957	-2.19756	0.668231	-3.28863	0.00100677	0.00930401	40.9206	50.924	31.1909	171.256	61.3067	72.0583	0	17.1211	4.83594	111222920	tumor necrosis factor receptor superfamily member 4-like
LOC111236529	14.7132	-2.19742	0.726011	-3.0267	0.0024724	0.0184276	15.6326	19.2518	21.8336	34.0166	14.6603	11.2384	9.13714	3.42423	3.22396	111236529	UDP-glucuronosyltransferase 2A2-like
upf3a	20.3978	-2.19605	0.611436	-3.59162	0.000328626	0.0039981	29.426	22.3569	14.5558	45.7464	25.3223	31.7321	4.56857	3.42423	6.44791	111218389	UPF3A regulator of nonsense mediated mRNA decay
LOC111231358	77.7072	-2.19329	0.400075	-5.48218	4.2e-08	2.94e-06	75.864	111.784	117.486	105.569	115.95	111.062	13.7057	34.2423	13.7018	111231358	prospero homeobox protein 1-like
LOC111232306	250.831	-2.19312	0.352468	-6.22219	4.9e-10	7.51e-08	286.444	375.099	311.909	506.73	326.525	247.246	45.6857	94.1662	63.6731	111232306	glia maturation factor gamma-like
LOC111220921	178.851	-2.19311	0.722165	-3.03685	0.00239061	0.0180063	100.692	862.603	230.813	79.763	30.6534	46.2759	63.96	148.954	45.9414	111220921	villin-1-like
tifa	15.0546	-2.19219	0.61214	-3.58119	0.000342039	0.00413145	26.6674	21.7359	25.9924	23.4597	9.32928	15.866	0	5.9924	6.44791	111226957	TRAF interacting protein with forkhead associated domain
gpx3	87.7717	-2.19141	0.738189	-2.96863	0.0029913	0.0213525	81.3814	185.065	88.3743	48.0924	31.9861	275.672	31.98	24.8256	22.5677	111226688	glutathione peroxidase 3
nkd2	934.952	-2.19141	0.408906	-5.3592	8.36e-08	5.1e-06	1745.79	1065.06	708.034	1388.81	757.005	1976.64	278.683	242.264	252.275	111236809	NKD inhibitor of WNT signaling pathway 2
cunh15orf48	57.1142	-2.18915	0.747633	-2.92811	0.00341027	0.0234494	57.9325	116.753	41.5879	36.3625	34.6516	173.204	31.98	10.2727	11.2838	111238656	chromosome unknown C15orf48 homolog
LOC111235893	1242.03	-2.18433	0.410341	-5.32321	1.02e-07	6e-06	2433.63	1081.83	1249.72	1710.21	1008.9	2647.65	319.8	405.771	320.784	111235893	uncharacterized LOC111235893
LOC111219718	1542.6	2.18391	0.413551	5.28089	1.29e-07	7.17e-06	972.439	552.712	317.108	1024.02	1358.08	1279.2	2594.95	3932.72	1852.16	111219718	collagen alpha-1(I) chain-like
tmem125	19.1961	-2.1836	0.658396	-3.31654	0.000911391	0.00864233	20.2304	27.9461	30.1512	39.8815	27.9878	13.2217	0	7.70451	5.64192	111240435	transmembrane protein 125
LOC111239872	150.62	-2.18346	0.579293	-3.76918	0.000163784	0.00231174	116.325	357.71	144.518	150.142	171.925	285.589	18.2743	80.4693	30.6276	111239872	lysosome membrane protein 2-like
LOC111234020	168.737	-2.18327	0.544126	-4.01244	6.01e-05	0.00104524	375.182	185.686	142.439	190.024	165.262	305.421	50.2543	20.5454	83.8229	111234020	TBC1 domain family member 15-like
LOC111227511	229.638	-2.17995	0.56657	-3.84763	0.000119266	0.00179228	195.407	234.126	204.82	703.791	327.858	270.384	9.13714	88.1738	33.0456	111227511	interferon regulatory factor 4-like
LOC111236349	1447.92	-2.17765	0.504259	-4.31851	1.57e-05	0.00037078	3177.55	1519.65	1438.94	1589.4	1051.54	2892.25	580.209	206.31	575.476	111236349	phosphoribosyl pyrophosphate synthase-associated protein 1-like
LOC111233047	10.2055	2.17344	0.599023	3.62831	0.000285284	0.00358374	4.59782	4.9682	4.15879	5.86493	1.33275	5.28868	27.4114	19.6893	18.5378	111233047	procollagen C-endopeptidase enhancer 2-like
LOC111238195	68.9034	-2.17268	0.318939	-6.81221	9.61e-12	3.3e-09	70.3466	88.8065	77.9773	119.645	102.622	107.757	18.2743	14.553	20.1497	111238195	uncharacterized protein C3orf18 homolog
col18a1	30.861	2.1709	0.818491	2.65231	0.00799421	0.0439539	28.0467	13.6625	3.11909	10.5569	1.33275	17.8493	41.1172	111.287	50.7773	111218334	collagen type XVIII alpha 1 chain
hck	3106.06	-2.17085	0.427553	-5.07739	3.83e-07	1.74e-05	2539.38	7757.22	3103.5	5452.04	3398.52	2729.62	931.989	1005.01	1037.31	111237026	HCK proto-oncogene, Src family tyrosine kinase
vtcn1	111.47	-2.16595	0.392481	-5.51863	3.42e-08	2.49e-06	142.992	114.269	134.121	186.505	101.289	242.618	18.2743	32.5302	30.6276	111218720	V-set domain containing T cell activation inhibitor 1
stxbp1	76.505	-2.16382	0.506574	-4.27149	1.94e-05	0.000436633	116.785	85.7014	59.2628	86.8009	75.967	203.614	22.8429	22.2575	15.3138	111238471	syntaxin binding protein 1
LOC111235198	900.153	-2.16191	0.425555	-5.08022	3.77e-07	1.72e-05	833.585	1783.58	715.312	1786.46	1200.81	1047.82	141.626	327.014	265.17	111235198	regulator of G-protein signaling 17-like
LOC111237852	79.2125	2.16155	0.819575	2.6374	0.00835441	0.045489	39.0815	67.6917	6.23818	44.5734	18.6586	19.1715	365.486	49.6513	102.361	111237852	glycogenin-1-like
syt1	48.9741	-2.16136	0.673857	-3.20745	0.00133919	0.0117047	36.3228	96.8799	62.3818	19.9408	113.284	70.7361	9.13714	11.1287	20.9557	111224817	synaptotagmin 1
ism1	58.6544	2.15927	0.73585	2.93439	0.00334202	0.0231593	47.8173	30.4302	6.23818	16.4218	18.6586	20.4936	205.586	29.1059	153.138	111220705	isthmin 1
LOC111217636	28.3976	2.1592	0.477195	4.52478	6.05e-06	0.000170244	14.2532	13.6625	13.5161	5.86493	15.9931	15.866	31.98	85.6057	58.8372	111217636	KN motif and ankyrin repeat domain-containing protein 1-like
LOC111222698	60.6298	-2.15677	0.681789	-3.1634	0.00155939	0.0130427	45.5184	221.085	67.5803	25.8057	41.3154	71.3972	18.2743	39.3786	15.3138	111222698	xin actin-binding repeat-containing protein 2-like
LOC111221586	956.365	2.15411	0.417891	5.15471	2.54e-07	1.27e-05	349.434	355.847	138.28	792.938	1308.77	1893.35	1475.65	1308.91	984.113	111221586	2-epi-5-epi-valiolone synthase-like
pax5	28.019	-2.15219	0.62966	-3.41802	0.000630793	0.00660783	48.2771	49.682	33.2703	37.5355	10.662	35.6986	22.8429	8.56057	5.64192	111231423	paired box 5
LOC111216859	7.37939	-2.1519	0.806701	-2.66753	0.0076411	0.0426206	10.575	14.2836	11.4367	9.38388	5.33102	5.94976	4.56857	0.856057	4.02995	111216859	cytochrome P450 2G1-like
ampd2	12.4906	-2.15013	0.72627	-2.96051	0.00307127	0.0217288	11.4945	15.5256	17.6749	17.5948	26.6551	15.866	0	5.9924	1.61198	111218984	adenosine monophosphate deaminase 2
LOC111229140	83.4339	-2.1499	0.758621	-2.83396	0.00459757	0.0291442	35.863	57.1343	50.9452	438.697	69.3032	69.4139	4.56857	13.6969	11.2838	111229140	C-C motif chemokine 20-like
npdc1	38.1038	-2.1494	0.590066	-3.64264	0.000269852	0.00343649	30.8054	106.816	37.4291	52.7843	45.3137	32.3932	9.13714	14.553	13.7018	111231048	neural proliferation, differentiation and control 1
LOC111218904	14.4558	-2.14727	0.776433	-2.76556	0.00568244	0.0341628	6.43695	19.8728	27.0321	25.8057	23.9896	17.8493	0	4.28028	4.83594	111218904	uncharacterized LOC111218904
fam161b	214.944	-2.14616	0.367143	-5.84557	5.05e-09	4.92e-07	354.032	211.769	269.282	205.272	251.891	449.538	73.0972	60.78	58.8372	111225934	FAM161 centrosomal protein B
plekhb2	511.423	-2.13513	0.351518	-6.07404	1.25e-09	1.6e-07	937.495	658.286	514.65	614.644	426.481	968.489	169.037	168.643	145.078	111226314	pleckstrin homology domain containing B2
LOC111230678	16.6134	2.1335	0.782321	2.72715	0.00638849	0.037224	15.6326	3.10512	3.11909	5.86493	3.99826	15.205	45.6857	35.9544	20.9557	111230678	plexin-A1-like
b4galnt1	14.9378	2.1325	0.516043	4.1324	3.59e-05	0.000704655	9.19564	4.34717	7.27788	7.03791	7.99653	9.91627	22.8429	36.8104	29.0156	111221963	beta-1,4-N-acetyl-galactosaminyltransferase 1
LOC111219161	18.7524	-2.13161	0.725256	-2.93911	0.00329158	0.0228683	20.6902	34.1564	8.31758	30.4976	18.6586	39.004	9.13714	4.28028	4.02995	111219161	forkhead box protein P1-like
LOC111220548	15.8482	2.13093	0.586943	3.63056	0.000282803	0.00355982	11.4945	8.07332	3.11909	8.2109	2.66551	7.27193	27.4114	45.371	29.0156	111220548	neurexin-1a
LOC111219848	346.293	-2.12716	0.438222	-4.85406	1.21e-06	4.48e-05	819.331	326.038	375.331	387.085	247.892	615.47	100.509	123.272	121.704	111219848	leucine zipper putative tumor suppressor 2 homolog
pdgfrb	30.5275	2.12628	0.585368	3.63238	0.000280817	0.00354687	19.3108	14.9046	7.27788	26.9787	10.662	16.5271	31.98	103.583	43.5234	111226471	platelet derived growth factor receptor beta
LOC111226854	258.313	2.12515	0.725324	2.92992	0.00339045	0.0233798	143.912	134.762	63.4215	73.8981	70.636	333.848	977.674	143.818	382.845	111226854	keratin, type I cytoskeletal 50 kDa-like
LOC111235490	53.5093	-2.12512	0.620936	-3.42244	0.000620617	0.00653376	32.1847	94.3958	35.3497	130.201	91.9601	66.7696	0	15.409	15.3138	111235490	uncharacterized LOC111235490
LOC111217659	94.3751	2.12386	0.592874	3.58231	0.000340564	0.00411901	28.9663	19.8728	17.6749	42.2275	149.269	297.488	109.646	104.439	79.7929	111217659	synaptic vesicle membrane protein VAT-1 homolog
LOC111217131	19.6061	2.12287	0.605426	3.50641	0.000454188	0.0051319	17.0119	4.34717	6.23818	9.38388	3.99826	7.27193	54.8229	41.9468	31.4336	111217131	transcription factor COE1
pdgfra	40.8036	2.12161	0.673694	3.14921	0.00163711	0.0135469	35.4032	16.7677	5.19849	17.5948	6.66377	32.3932	68.5286	112.143	72.539	111226338	platelet derived growth factor receptor alpha
LOC111232814	37.5787	-2.11939	0.582436	-3.63883	0.000273877	0.0034758	73.5651	36.0194	27.0321	43.4005	38.6499	85.941	13.7057	9.41662	10.4779	111232814	TRPM8 channel-associated factor homolog
LOC111234966	46.0586	-2.11772	0.451673	-4.68862	2.75e-06	8.52e-05	51.4956	65.2076	62.3818	68.0332	79.9653	40.3262	22.8429	15.409	8.86588	111234966	tubulin alpha-1B chain-like
edil3	23.2586	2.11606	0.642217	3.29493	0.000984464	0.00915274	16.5521	9.9364	6.23818	21.1137	10.662	7.27193	13.7057	64.2043	59.6432	111228792	EGF like repeats and discoidin domains 3
il2rg	1893.18	-2.1129	0.30937	-6.82967	8.51e-12	2.98e-09	1723.26	2506.46	1865.22	4153.54	3281.24	2111.51	356.349	587.255	453.772	111217233	interleukin 2 receptor subunit gamma
LOC111223711	674.645	-2.11199	0.523821	-4.03189	5.53e-05	0.000988245	1020.26	1324.65	562.476	482.097	475.793	1538.34	164.469	330.438	173.288	111223711	tetratricopeptide repeat protein 39A-like
tnfrsf21	122.746	-2.11181	0.296844	-7.11421	1.13e-12	5.21e-10	137.475	145.32	99.8109	207.618	223.903	208.903	18.2743	36.8104	26.5976	111238049	TNF receptor superfamily member 21
LOC111235994	283.178	-2.1067	0.554067	-3.80225	0.000143387	0.00207401	544.842	304.923	371.172	235.77	238.563	577.788	41.1172	177.204	57.2252	111235994	synaptotagmin-1-like
LOC111230068	63.5663	-2.1061	0.446034	-4.72183	2.34e-06	7.52e-05	58.8521	85.7014	60.3024	138.412	94.6256	90.5686	9.13714	24.8256	9.67187	111230068	uncharacterized LOC111230068
cunh14orf180	246.521	-2.10575	0.516125	-4.07992	4.51e-05	0.000844904	315.87	214.254	128.922	460.983	225.236	712.65	77.6657	29.1059	54.0013	111225498	chromosome unknown C14orf180 homolog
pdx1	9.59161	-2.1031	0.778491	-2.70151	0.00690258	0.0393312	18.3913	11.1784	7.27788	12.9028	15.9931	13.8828	0	4.28028	2.41797	111220949	pancreatic and duodenal homeobox 1
arfgef3	301.132	-2.10026	0.460604	-4.5598	5.12e-06	0.000146408	685.535	331.006	274.48	342.512	199.913	572.5	114.214	107.007	83.0169	111224220	ARFGEF family member 3
LOC111221828	34.5069	2.09944	0.435778	4.81768	1.45e-06	5.2e-05	16.0924	11.1784	13.5161	43.4005	31.9861	26.4434	36.5486	83.0375	48.3594	111221828	integrin alpha-5-like
LOC111233691	12.6492	2.09851	0.656582	3.19612	0.00139288	0.0119906	4.13804	9.31537	6.23818	7.03791	3.99826	2.64434	18.2743	43.6589	18.5378	111233691	leucine-rich repeats and immunoglobulin-like domains protein 1
plcd4	13.1766	2.09749	0.564055	3.71858	0.000200342	0.00271553	8.27607	8.07332	5.19849	1.17299	2.66551	3.96651	18.2743	41.9468	29.0156	111218296	phospholipase C delta 4
LOC111230808	16.5648	2.09638	0.575242	3.64435	0.000268068	0.00342656	10.575	2.4841	11.4367	7.03791	6.66377	8.5941	31.98	30.818	39.4935	111230808	growth hormone receptor-like
LOC111235291	26.0457	-2.09493	0.701897	-2.98466	0.0028389	0.0204677	39.5412	44.7138	34.31	17.5948	15.9931	49.5814	18.2743	11.9848	2.41797	111235291	indoleamine 2,3-dioxygenase 2-like
LOC111216898	755.568	-2.09354	0.490499	-4.26819	1.97e-05	0.000439408	1570.16	712.936	681.002	898.507	525.105	1718.16	223.86	311.605	158.78	111216898	forkhead box protein A2-like
myo7a	9.05108	2.09318	0.772717	2.70885	0.00675159	0.0387427	3.67826	1.24205	3.11909	15.2488	6.66377	11.2384	22.8429	8.56057	8.86588	111216872	myosin VIIA
LOC111238772	20.6279	-2.09303	0.525596	-3.9822	6.83e-05	0.00115669	28.9663	39.1246	32.2306	22.2867	13.3275	28.4267	4.56857	10.2727	6.44791	111238772	gap junction Cx32.2 protein-like
LOC111229335	31.4848	-2.093	0.535705	-3.90701	9.34e-05	0.00147109	25.7478	49.061	53.0246	39.8815	42.6481	49.5814	0	14.553	8.86588	111229335	polymeric immunoglobulin receptor-like
LOC111225069	31.4364	-2.09288	0.614965	-3.40325	0.000665901	0.00685471	54.714	28.5671	40.5482	63.3412	17.3258	44.2927	18.2743	9.41662	6.44791	111225069	histone H4
LOC111233160	26.5722	-2.09265	0.67859	-3.08383	0.00204357	0.0160855	22.9891	48.4399	29.1115	44.5734	55.9757	19.1715	0	5.9924	12.8958	111233160	hippocalcin-like protein 4
LOC111231415	47.992	2.09248	0.560256	3.73487	0.00018781	0.00257582	29.426	22.9779	20.7939	18.7678	11.9948	23.7991	36.5486	193.469	74.151	111231415	rho GTPase-activating protein 7-like
LOC111229124	122.964	-2.09131	0.412033	-5.07558	3.86e-07	1.75e-05	104.83	150.909	153.875	266.268	211.908	134.2	9.13714	37.6665	37.8815	111229124	eotaxin-like
LOC111239935	1612.28	2.08968	0.437337	4.77818	1.77e-06	6.07e-05	741.168	285.05	1279.87	898.507	738.346	757.603	3618.31	2840.4	3351.3	111239935	H-2 class I histocompatibility antigen, Q10 alpha chain-like
LOC111222720	765.723	-2.0886	0.442526	-4.71972	2.36e-06	7.58e-05	675.879	1532.69	797.448	1402.89	1063.54	724.549	114.214	330.438	249.857	111222720	protein sprouty homolog 2-like
LOC111225834	36.8564	-2.08842	0.402566	-5.18776	2.13e-07	1.11e-05	40.4608	50.924	43.6673	59.8223	58.6412	47.5981	9.13714	8.56057	12.8958	111225834	thrombomodulin-like
LOC111239790	78.9677	2.08829	0.682159	3.0613	0.00220378	0.0169576	63.4499	39.7456	11.4367	31.6706	7.99653	59.4976	232.997	130.121	133.794	111239790	sodium channel protein type 4 subunit alpha B-like
LOC111223085	44.133	2.08682	0.424844	4.91198	9.02e-07	3.5e-05	27.5869	18.6307	18.7146	19.9408	21.3241	15.866	77.6657	137.825	59.6432	111223085	uncharacterized protein KIAA1522 homolog
LOC111229823	124.168	-2.08252	0.664678	-3.13312	0.00172957	0.0141239	105.29	29.1882	164.272	419.929	206.577	123.623	18.2743	34.2423	16.1198	111229823	uncharacterized LOC111229823
litaf	21.8111	2.08138	0.513479	4.05349	5.05e-05	0.000922703	8.73586	8.07332	13.5161	7.03791	15.9931	7.93302	68.5286	34.2423	32.2396	111216527	lipopolysaccharide induced TNF factor
LOC111237833	658.062	-2.08041	0.416222	-4.99832	5.78e-07	2.47e-05	704.386	1573.68	595.747	968.886	826.308	577.788	191.88	308.18	175.706	111237833	protein FAM49B
LOC111232100	51.4033	-2.07882	0.541585	-3.8384	0.000123838	0.00185049	45.0586	40.9876	73.8185	100.877	109.286	51.5646	18.2743	17.1211	5.64192	111232100	chemokine XC receptor 1-like
rcn3	75.7639	2.07645	0.479998	4.32596	1.52e-05	0.000361237	44.1391	32.9143	27.0321	31.6706	25.3223	74.0415	178.174	182.34	86.2408	111227949	reticulocalbin 3
LOC111227156	330.282	-2.07606	0.424545	-4.89009	1.01e-06	3.83e-05	330.123	376.962	346.219	790.592	561.09	328.559	41.1172	130.977	66.8971	111227156	uncharacterized LOC111227156
LOC111234196	75.6657	2.07392	0.688189	3.01359	0.00258174	0.0190434	28.0467	27.9461	48.8658	60.9952	27.9878	50.2425	114.214	294.483	28.2096	111234196	GTPase IMAP family member 4-like
LOC111227767	37.1772	-2.06967	0.729629	-2.8366	0.00455965	0.0289939	68.9673	56.5133	35.3497	22.2867	23.9896	92.5519	4.56857	23.1135	7.2539	111227767	protein FAM46A-like
clec3a	18.5416	-2.06798	0.659095	-3.13761	0.00170334	0.013959	15.6326	18.0097	38.4688	37.5355	17.3258	23.7991	4.56857	4.28028	7.2539	111236588	C-type lectin domain family 3 member A
plac9	84.2994	2.0639	0.381135	5.41515	6.12e-08	3.89e-06	45.5184	30.4302	28.0718	46.9194	67.9705	105.774	118.783	180.628	134.6	111220552	placenta associated 9
LOC111232492	785.552	-2.0635	0.314059	-6.57041	5.02e-11	1.29e-08	1310.84	844.594	805.765	1181.2	1112.85	1125.83	127.92	261.953	299.022	111232492	syntaxin-3-like
flt1	37.7635	-2.06233	0.441947	-4.66646	3.06e-06	9.35e-05	34.9434	54.6502	31.1909	60.9952	62.6395	63.4642	13.7057	9.41662	8.86588	111221028	fms related tyrosine kinase 1
adam19	179.284	-2.0578	0.408112	-5.04223	4.6e-07	2.03e-05	148.969	339.701	171.55	338.993	259.887	203.614	31.98	61.6361	57.2252	111226714	ADAM metallopeptidase domain 19
LOC111237682	55.8581	-2.05546	0.432947	-4.7476	2.06e-06	6.82e-05	60.2314	79.4912	38.4688	116.126	91.9601	76.6859	9.13714	13.6969	16.9258	111237682	leukocyte immunoglobulin-like receptor subfamily B member 3
LOC111230636	11.2096	-2.0525	0.777624	-2.63945	0.00830417	0.0452553	7.35651	17.3887	17.6749	16.4218	13.3275	14.5439	9.13714	3.42423	1.61198	111230636	uncharacterized LOC111230636
LOC111236123	12.5264	-2.05197	0.712575	-2.87965	0.0039812	0.0262518	16.0924	18.6307	15.5955	8.2109	22.6568	15.866	9.13714	1.71211	4.83594	111236123	neurexin-3b
dync1i1	68.9068	-2.05117	0.475409	-4.31454	1.6e-05	0.000375601	183.453	80.7332	96.6919	43.4005	43.9809	87.2632	22.8429	36.8104	24.9857	111223415	dynein cytoplasmic 1 intermediate chain 1
LOC111220880	21.4033	2.04898	0.67731	3.02517	0.00248492	0.018497	14.713	7.4523	6.23818	10.5569	6.66377	29.7488	27.4114	61.6361	28.2096	111220880	tubulin beta chain-like
LOC111216706	89.0384	2.04719	0.520945	3.92975	8.5e-05	0.00136531	48.2771	46.5769	20.7939	34.0166	43.9809	118.995	214.723	150.666	123.316	111216706	beta-1,3-N-acetylglucosaminyltransferase lunatic fringe-like
ap3b2	250.29	-2.04576	0.547798	-3.73451	0.000188082	0.00257716	531.508	126.068	262.004	328.436	239.896	545.395	54.8229	111.287	53.1953	111229547	adaptor related protein complex 3 subunit beta 2
LOC111220169	67.2136	-2.04543	0.505124	-4.04936	5.14e-05	0.000932962	62.9901	146.562	53.0246	64.5142	119.948	97.8406	13.7057	20.5454	25.7917	111220169	interleukin-21 receptor-like
LOC111224375	65.3237	-2.04515	0.554554	-3.68792	0.000226093	0.00297533	39.0815	102.469	100.851	141.931	97.2911	46.2759	22.8429	15.409	21.7617	111224375	polymeric immunoglobulin receptor-like
rab11fip3	693.332	-2.04352	0.289509	-7.05858	1.68e-12	7.42e-10	731.973	1122.19	706.994	1176.5	860.959	1033.94	146.194	265.378	195.855	111220063	RAB11 family interacting protein 3
LOC111221813	125.305	-2.04203	0.487524	-4.18858	2.81e-05	0.000584303	207.821	142.215	77.9773	148.969	125.279	318.643	41.1172	35.0983	30.6276	111221813	ubiquitin carboxyl-terminal hydrolase CYLD-like
LOC111232723	275.34	-2.04197	0.413501	-4.93825	7.88e-07	3.19e-05	293.801	729.083	282.798	378.874	223.903	252.534	105.077	96.7344	115.256	111232723	sestrin-3-like
LOC111226747	18.8087	2.04162	0.61764	3.30552	0.000948007	0.008903	10.1152	11.7995	5.19849	5.86493	5.33102	18.5104	31.98	53.0755	27.4036	111226747	proheparin-binding EGF-like growth factor
pnp	28.3374	2.04047	0.561077	3.63669	0.000276159	0.00349519	7.81629	9.9364	6.23818	25.8057	53.3102	40.3262	63.96	29.1059	18.5378	111235647	purine nucleoside phosphorylase
LOC111216968	39.6917	-2.03801	0.624659	-3.26259	0.00110399	0.0100259	27.1271	88.8065	40.5482	69.2061	41.3154	56.1922	4.56857	21.4014	8.05989	111216968	uncharacterized LOC111216968
LOC111234212	15.2127	-2.03724	0.672942	-3.02737	0.00246692	0.0184016	11.0348	23.5989	19.7543	29.3246	19.9913	23.138	0	6.84845	3.22396	111234212	chemokine-like receptor 1
LOC111220923	11.119	-2.03696	0.680627	-2.99276	0.00276465	0.0200975	17.0119	9.9364	20.7939	16.4218	10.662	13.2217	4.56857	3.42423	4.02995	111220923	pro-cathepsin H-like
kif3c	281.325	-2.03304	0.42888	-4.74034	2.13e-06	7.01e-05	548.06	437.201	199.622	378.874	201.246	475.981	100.509	100.159	90.2708	111236455	kinesin family member 3C
LOC111229061	192.991	-2.03251	0.412224	-4.9306	8.2e-07	3.27e-05	168.28	274.493	182.987	470.367	311.865	183.121	31.98	58.2119	55.6133	111229061	CMP-N-acetylneuraminate-beta-1,4-galactoside alpha-2,3-sialyltransferase-like
LOC111217898	20.9273	-2.03119	0.76677	-2.64903	0.00807242	0.0442919	16.5521	74.523	12.4764	25.8057	15.9931	17.1882	9.13714	9.41662	7.2539	111217898	collagen alpha-1(XVII) chain-like
LOC111221451	16.6991	2.03084	0.50676	4.00749	6.14e-05	0.00105872	10.575	6.21025	9.35728	5.86493	7.99653	4.62759	31.98	47.0831	26.5976	111221451	musculoskeletal embryonic nuclear protein 1-like
LOC111228841	145.406	-2.02951	0.71591	-2.83487	0.00458444	0.0290808	103.911	602.394	111.248	105.569	67.9705	109.74	123.351	24.8256	59.6432	111228841	calcium-binding mitochondrial carrier protein SCaMC-1-like
hnrnpll	45.5412	-2.02837	0.432826	-4.68633	2.78e-06	8.6e-05	62.5303	60.8604	46.7864	41.0545	69.3032	84.6189	18.2743	11.1287	15.3138	111239211	heterogeneous nuclear ribonucleoprotein L like
itgb3	32.3781	2.02577	0.717772	2.82231	0.00476798	0.0299376	20.6902	11.1784	2.07939	15.2488	35.9844	66.1085	31.98	57.3558	50.7773	111219935	integrin subunit beta 3
LOC111227548	356.712	-2.02549	0.48276	-4.19566	2.72e-05	0.000572886	264.375	906.696	375.331	646.315	277.213	358.308	141.626	130.121	110.421	111227548	regulator of G-protein signaling 21-like
LOC111220367	337.121	-2.02388	0.354392	-5.71085	1.12e-08	9.64e-07	601.395	461.421	330.624	380.047	289.208	631.997	100.509	115.568	123.316	111220367	protein HID1-like
LOC111226658	246.107	-2.02333	0.429648	-4.70928	2.49e-06	7.9e-05	284.145	565.133	211.059	297.938	221.237	383.429	50.2543	101.015	100.749	111226658	cysteine-rich and transmembrane domain-containing protein 1-like
adgrl2	21.2724	2.02108	0.688202	2.93675	0.00331674	0.0230258	17.0119	13.6625	2.07939	9.38388	1.33275	6.61085	63.96	41.9468	35.4635	111233620	adhesion G protein-coupled receptor L2
agtrap	92.3591	-2.02039	0.547399	-3.69089	0.000223467	0.00294497	82.301	85.7014	115.406	77.417	105.288	297.488	18.2743	30.818	18.5378	111233587	angiotensin II receptor associated protein
LOC111221680	16.3684	-2.02032	0.59847	-3.3758	0.000736018	0.00737172	17.9315	23.5989	25.9924	12.9028	29.3206	18.5104	9.13714	4.28028	5.64192	111221680	calcium-dependent secretion activator 1
LOC111231070	115.383	-2.01703	0.390102	-5.17051	2.33e-07	1.19e-05	88.2781	103.09	151.796	240.462	217.239	156.016	22.8429	39.3786	19.3437	111231070	chemokine XC receptor 1-like
LOC111224936	18.249	-2.01314	0.701789	-2.86859	0.00412307	0.0269299	20.6902	13.6625	16.6352	55.1303	23.9896	21.1547	4.56857	5.9924	2.41797	111224936	uncharacterized LOC111224936
LOC111223298	11.2313	-2.01308	0.717651	-2.8051	0.00503009	0.0311194	12.4141	25.462	14.5558	9.38388	13.3275	15.866	0	6.84845	3.22396	111223298	junctophilin-3-like
gltp	19.7343	-2.01138	0.655542	-3.06828	0.00215297	0.0167194	21.6098	49.061	17.6749	31.6706	15.9931	18.5104	9.13714	4.28028	9.67187	111229892	glycolipid transfer protein
cd151	24.9464	-2.00963	0.638613	-3.14687	0.00165029	0.0136266	24.3684	26.7041	22.8733	55.1303	31.9861	37.0208	18.2743	1.71211	6.44791	111229869	CD151 molecule (Raph blood group)
dram1	107.946	-2.00949	0.39958	-5.02901	4.93e-07	2.15e-05	85.9792	101.227	107.089	139.585	170.593	294.844	22.8429	30.818	18.5378	111224730	DNA damage regulated autophagy modulator 1
LOC111216675	24.0127	-2.00885	0.614801	-3.26749	0.00108507	0.00989429	29.426	29.1882	35.3497	44.5734	11.9948	44.2927	4.56857	10.2727	6.44791	111216675	5-hydroxytryptamine receptor 3C-like
LOC111217853	367.436	-2.00734	0.354344	-5.66495	1.47e-08	1.2e-06	675.42	635.308	375.331	317.879	286.542	598.282	132.489	143.818	141.854	111217853	GRAM domain-containing protein 2B-like
fbln7	20.3202	2.00733	0.48899	4.10505	4.04e-05	0.000773759	12.8739	8.07332	5.19849	16.4218	9.32928	15.205	50.2543	31.6741	33.8515	111220634	fibulin 7
LOC111220983	1248.21	-2.00611	0.351618	-5.70536	1.16e-08	9.8e-07	2342.13	1570.57	1437.9	1207	1054.21	2298.59	342.643	454.566	526.311	111220983	cystatin-B-like
LOC111226104	132.395	2.00588	0.700942	2.86169	0.00421384	0.0273383	53.3347	53.4081	83.1758	35.1896	87.9618	118.995	219.291	44.5149	495.683	111226104	uncharacterized LOC111226104
fancg	58.1053	-2.00533	0.557775	-3.59523	0.000324104	0.00395348	119.084	68.9338	42.6276	83.282	34.6516	117.012	18.2743	20.5454	18.5378	111230307	FA complementation group G
thbs2	98.7418	2.00486	0.519894	3.85628	0.000115126	0.00174278	97.014	32.9143	21.8336	43.4005	34.6516	46.937	150.763	181.484	279.678	111234144	thrombospondin 2
LOC111219821	16.5752	2.00472	0.636001	3.15207	0.00162119	0.0134764	12.8739	4.34717	4.15879	9.38388	10.662	20.4936	22.8429	40.2347	24.1797	111219821	protein quaking-B-like
LOC111216299	12.0191	2.00408	0.720338	2.78215	0.00540008	0.0329572	9.65542	4.9682	1.0397	5.86493	5.33102	9.25519	36.5486	14.553	20.9557	111216299	EMILIN-1-like
LOC111227703	696.866	-2.0031	0.599391	-3.3419	0.000832074	0.00806354	945.771	1312.85	450.189	612.298	335.854	1937.64	246.703	153.234	277.26	111227703	DNA-binding protein inhibitor ID-4-like
ppp1r16a	56.9179	-2.001	0.583384	-3.42999	0.000603594	0.00640114	93.7955	104.332	41.5879	68.0332	33.3189	111.723	18.2743	29.1059	12.0898	111237225	protein phosphatase 1 regulatory subunit 16A
LOC111232757	49.6963	-2.00035	0.577306	-3.46498	0.000530274	0.00578649	40.4608	44.0928	56.1437	151.315	73.3015	53.5479	0	17.1211	11.2838	111232757	uncharacterized LOC111232757
iqgap2	2560.8	-1.99999	0.380651	-5.25412	1.49e-07	8.19e-06	4589.08	2191.6	1903.69	3809.86	2838.77	5545.84	653.306	851.776	663.329	111228359	IQ motif containing GTPase activating protein 2
LOC111227934	39.0902	-1.99838	0.52686	-3.79299	0.000148842	0.00213294	49.6564	121.1	40.5482	29.3246	26.6551	26.4434	27.4114	14.553	16.1198	111227934	homeobox protein Hox-B3a
LOC111236712	170.042	-1.99627	0.352749	-5.65918	1.52e-08	1.23e-06	163.682	235.989	156.994	380.047	259.887	200.97	31.98	56.4997	44.3294	111236712	B- and T-lymphocyte attenuator-like
LOC111224460	1995.82	-1.99562	0.451613	-4.41887	9.92e-06	0.00025616	4144.47	2152.47	3600.47	1562.42	1188.82	2843.33	438.583	1279.8	751.988	111224460	protein furry homolog
reln	8.97816	1.9921	0.740305	2.69091	0.00712568	0.040352	4.59782	2.4841	5.19849	8.2109	5.33102	1.98325	27.4114	10.2727	15.3138	111229759	reelin
LOC111216390	317.671	-1.98891	0.423511	-4.69625	2.65e-06	8.31e-05	297.939	370.752	422.117	593.531	639.722	259.145	95.94	126.696	53.1953	111216390	C-C motif chemokine 5-like
LOC111226420	80.54	-1.98751	0.486489	-4.08541	4.4e-05	0.000828497	74.0249	150.909	70.6994	140.758	75.967	130.234	41.1172	14.553	26.5976	111226420	uncharacterized LOC111226420
LOC111226307	36.4046	-1.98705	0.598866	-3.31802	0.000906592	0.00860566	77.7031	32.2933	40.5482	36.3625	23.9896	78.008	13.7057	14.553	10.4779	111226307	butyrophilin subfamily 2 member A2-like
LOC111226885	19.4138	-1.98688	0.741654	-2.67899	0.00738443	0.041475	8.73586	36.6405	17.6749	32.8436	39.9826	20.4936	9.13714	5.9924	3.22396	111226885	prostaglandin D2 receptor 2-like
LOC111220854	51.9785	-1.98199	0.555113	-3.57043	0.0003564	0.00426598	37.7021	42.8507	68.62	150.142	82.6308	52.8868	4.56857	17.1211	11.2838	111220854	tumor necrosis factor-like
LOC111233442	718.793	1.98139	0.263592	7.51687	5.61e-14	3.9e-11	315.41	291.261	414.839	444.561	539.766	436.316	1361.43	1711.26	954.291	111233442	uncharacterized LOC111233442
egr3	145.951	-1.98009	0.472381	-4.19173	2.77e-05	0.000578301	152.188	113.027	243.289	349.55	185.253	148.744	22.8429	60.78	37.8815	111229884	early growth response 3
LOC111221926	21.8913	-1.97807	0.574554	-3.44279	0.00057574	0.00616997	26.6674	20.4938	23.913	45.7464	42.6481	20.4936	4.56857	6.84845	5.64192	111221926	serine incorporator 1-like
gpat3	112.361	-1.97408	0.460402	-4.28774	1.81e-05	0.000412228	122.302	118.616	75.8979	163.045	130.61	323.932	18.2743	36.8104	21.7617	111238026	glycerol-3-phosphate acyltransferase 3
map9	9.6865	1.97203	0.617231	3.19496	0.00139851	0.012019	2.75869	5.58922	4.15879	8.2109	7.99653	6.61085	22.8429	13.6969	15.3138	111231404	microtubule associated protein 9
cpamd8	143.461	1.96854	0.570221	3.45225	0.00055594	0.00600642	123.681	75.765	33.2703	28.1516	22.6568	89.2465	347.212	229.423	341.739	111232145	C3 and PZP like alpha-2-macroglobulin domain containing 8
LOC111222833	30.4899	-1.96752	0.606528	-3.2439	0.00117903	0.0105487	26.6674	26.7041	47.8261	51.6114	37.3171	58.1755	9.13714	14.553	2.41797	111222833	tumor necrosis factor receptor superfamily member 21-like
hgd	19.9712	1.96698	0.44238	4.44636	8.73e-06	0.000231843	12.4141	10.5574	5.19849	10.5569	13.3275	13.2217	36.5486	36.8104	41.1054	111237243	homogentisate 1,2-dioxygenase
sdk2	15.4849	1.96657	0.555168	3.5423	0.000396651	0.00461076	10.575	8.07332	4.15879	9.38388	6.66377	5.28868	36.5486	38.5226	20.1497	111220271	sidekick cell adhesion molecule 2
LOC111228482	25.4512	-1.9648	0.727209	-2.70184	0.0068957	0.0393236	26.6674	83.8383	11.4367	30.4976	26.6551	19.1715	9.13714	11.9848	9.67187	111228482	membrane-associated guanylate kinase, WW and PDZ domain-containing protein 2-like
alox5	85.0847	-1.96426	0.50316	-3.90384	9.47e-05	0.0014829	64.8293	145.32	117.486	191.197	98.6238	64.7863	27.4114	22.2575	33.8515	111235185	arachidonate 5-lipoxygenase
LOC111218778	461.167	1.96399	0.4183	4.69516	2.66e-06	8.34e-05	399.091	164.572	121.645	234.597	277.213	264.434	1064.48	971.624	652.851	111218778	tensin-1-like
stx19	129.971	-1.96177	0.411478	-4.76762	1.86e-06	6.27e-05	232.65	166.435	134.121	121.99	119.948	259.145	41.1172	55.6437	38.6875	111218588	syntaxin 19
LOC111236872	20.3408	1.96097	0.65289	3.00352	0.00266874	0.0195528	17.0119	9.31537	3.11909	17.5948	5.33102	14.5439	27.4114	56.4997	32.2396	111236872	receptor-type tyrosine-protein phosphatase mu-like
LOC111236173	19.8458	1.95933	0.607754	3.22389	0.00126464	0.0111796	15.1728	7.4523	5.19849	17.5948	6.66377	11.8995	45.6857	48.7952	20.1497	111236173	collagen alpha-1(XXVII) chain A-like
fyb1	629.034	-1.9589	0.371169	-5.27766	1.31e-07	7.26e-06	484.61	1231.49	606.144	1184.72	826.308	731.821	191.88	188.332	216.005	111234240	FYN binding protein 1
col1a2	1889.3	1.95541	0.392958	4.97614	6.49e-07	2.71e-05	1298.42	774.418	508.412	1212.87	1667.28	1527.77	2814.24	4926.61	2273.7	111223033	collagen type I alpha 2 chain
LOC111221782	46.9386	1.95491	0.489746	3.99168	6.56e-05	0.00111732	39.5412	21.7359	15.5955	10.5569	9.32928	14.5439	141.626	114.712	54.8073	111221782	insulin-like growth factor-binding protein 3
LOC111231016	854.011	-1.95337	0.46604	-4.19142	2.77e-05	0.000578438	1259.34	923.464	1538.75	836.339	533.102	1644.78	169.037	473.399	307.888	111231016	5-hydroxytryptamine receptor 3A-like
LOC111237996	64.5089	1.95294	0.419356	4.65699	3.21e-06	9.71e-05	42.7597	23.5989	33.2703	26.9787	35.9844	24.4601	159.9	163.507	70.1211	111237996	coiled-coil domain-containing protein 80-like
LOC111221600	614.34	1.95053	0.267401	7.29441	3e-13	1.59e-10	283.685	237.231	395.085	274.479	465.131	336.492	1283.77	1151.4	1101.79	111221600	trichohyalin-like
wdr27	9.61849	-1.94941	0.74789	-2.60655	0.00914607	0.0487573	14.713	11.1784	7.27788	17.5948	14.6603	14.5439	0	2.56817	4.02995	111220797	WD repeat domain 27
LOC111239728	27.0945	-1.94833	0.641262	-3.03827	0.00237942	0.0179586	34.4836	50.303	11.4367	46.9194	45.3137	32.3932	4.56857	11.9848	6.44791	111239728	uncharacterized LOC111239728
LOC111225401	270.339	-1.94812	0.580681	-3.35489	0.000793973	0.00780867	161.383	732.809	185.066	289.727	374.504	415.161	54.8229	143.818	75.763	111225401	nuclear receptor coactivator 7-like
LOC111225234	120.055	-1.94566	0.555357	-3.50345	0.000459275	0.00518265	182.074	339.701	88.3743	70.3791	101.289	144.117	36.5486	33.3862	84.6289	111225234	synaptotagmin-2-like
LOC111220294	217.407	-1.94531	0.392937	-4.95068	7.4e-07	3.04e-05	227.132	309.27	266.163	472.713	266.551	218.819	31.98	89.886	74.151	111220294	uncharacterized LOC111220294
LOC111239717	179.119	-1.94298	0.375588	-5.17317	2.3e-07	1.18e-05	207.821	270.146	167.391	329.609	273.215	210.886	18.2743	71.0527	63.6731	111239717	butyrophilin subfamily 1 member A1-like
cacna2d1	91.2232	-1.94272	0.412151	-4.71363	2.43e-06	7.77e-05	232.19	113.648	99.8109	102.05	65.305	94.5351	31.98	42.8028	38.6875	111228383	calcium voltage-gated channel auxiliary subunit alpha2delta 1
LOC111235213	12.5076	-1.9405	0.646017	-3.0038	0.00266633	0.0195429	14.713	21.1148	14.5558	22.2867	15.9931	13.8828	0	5.9924	4.02995	111235213	delta-type opioid receptor-like
LOC111237393	14.7476	-1.93939	0.736789	-2.63222	0.00848282	0.0460018	11.9543	15.5256	20.7939	29.3246	23.9896	15.205	9.13714	5.9924	0.805989	111237393	vascular cell adhesion protein 1-like
LOC111225302	156.542	-1.93897	0.434758	-4.45989	8.2e-06	0.000219412	125.061	316.102	162.193	270.96	223.903	161.966	27.4114	61.6361	59.6432	111225302	uncharacterized LOC111225302
LOC111221197	12.551	1.93894	0.577125	3.35966	0.000780378	0.00771591	7.35651	9.9364	5.19849	3.51896	1.33275	3.96651	13.7057	31.6741	36.2695	111221197	MAM domain-containing protein 2-like
anks1b	160.445	1.93875	0.686462	2.82427	0.00473884	0.0298457	125.52	81.9753	40.5482	48.0924	35.9844	149.405	561.934	95.8783	304.664	111224531	ankyrin repeat and sterile alpha motif domain containing 1B
LOC111232749	66.9907	-1.93761	0.613071	-3.16051	0.00157495	0.013157	43.2195	99.985	48.8658	154.834	150.601	62.8031	0	25.6817	16.9258	111232749	immunoglobulin lambda-1 light chain-like
LOC111229667	21.1357	1.93752	0.544272	3.55985	0.000371073	0.00439258	6.43695	16.1466	9.35728	12.9028	17.3258	5.94976	41.1172	47.9392	33.0456	111229667	protein NLRC3-like
fras1	94.4271	1.93748	0.693212	2.79493	0.00519112	0.0319238	105.29	39.7456	13.5161	17.5948	14.6603	41.6484	301.526	95.0223	220.841	111228002	Fraser extracellular matrix complex subunit 1
LOC111230590	76.5398	-1.93698	0.496754	-3.89928	9.65e-05	0.00150352	80.9216	156.498	50.9452	118.472	135.941	69.4139	27.4114	29.1059	20.1497	111230590	ras-related protein Rab-39B-like
LOC111231821	56.3502	-1.93624	0.541236	-3.57743	0.000346985	0.00417486	59.7717	81.3542	63.4215	102.05	66.6377	89.2465	0	33.3862	11.2838	111231821	AP-1 complex subunit mu-1
LOC111218386	36.3163	1.93044	0.595399	3.24226	0.00118585	0.0105892	16.5521	29.1882	10.397	22.2867	18.6586	5.94976	114.214	41.0907	68.5091	111218386	insulin-like growth factor-binding protein 5
atp7b	22.8585	-1.92888	0.731956	-2.63523	0.00840793	0.0457066	30.8054	45.3348	15.5955	19.9408	14.6603	49.5814	18.2743	4.28028	7.2539	111232694	ATPase copper transporting beta
LOC111238941	154.039	-1.92887	0.351312	-5.49046	4.01e-08	2.84e-06	160.924	279.461	166.352	242.808	237.23	145.439	41.1172	58.2119	54.8073	111238941	calcium/calmodulin-dependent protein kinase kinase 2-like
LOC111235491	130.914	-1.92595	0.564491	-3.41183	0.000645278	0.00671706	79.5423	281.945	140.359	236.943	203.911	111.723	13.7057	63.3482	46.7474	111235491	Ig lambda chain C region-like
LOC111220765	831.703	-1.92592	0.387402	-4.97138	6.65e-07	2.77e-05	1406.01	779.386	627.977	1407.58	926.264	1608.42	155.331	325.302	249.051	111220765	sorbin and SH3 domain-containing protein 1-like
LOC111232796	13.6871	1.9258	0.567561	3.39312	0.000691003	0.00702722	7.81629	6.83127	3.11909	7.03791	15.9931	11.8995	22.8429	29.1059	18.5378	111232796	trichohyalin-like
LOC111228164	55.6154	-1.92475	0.629226	-3.05893	0.00222132	0.0170642	35.4032	143.457	38.4688	77.417	93.2928	53.5479	22.8429	24.8256	11.2838	111228164	delta-type opioid receptor-like
otud6b	392.317	-1.92445	0.558011	-3.44877	0.000563154	0.00606668	302.537	1663.1	381.569	202.926	181.255	183.782	169.037	208.878	237.767	111223293	OTU domain containing 6B
LOC111221296	94128.9	1.92379	0.563482	3.41411	0.000639896	0.00669057	47385.6	53280.8	32970.9	35210.7	47732.6	123520	301215	68151.5	137693	111221296	keratin, type II cytoskeletal-like
pacsin3	291.379	1.9228	0.4503	4.27003	1.95e-05	0.000437891	143.912	177.613	97.7316	129.028	166.594	298.81	868.029	316.741	423.95	111223873	protein kinase C and casein kinase substrate in neurons 3
filip1l	96.7475	1.92259	0.428712	4.48456	7.31e-06	0.000200567	47.3575	73.902	30.1512	34.0166	39.9826	54.209	287.82	183.196	120.092	111233762	filamin A interacting protein 1 like
wdr60	31.0917	1.92019	0.481008	3.99201	6.55e-05	0.00111677	12.8739	12.4205	16.6352	18.7678	21.3241	27.7656	91.3714	49.6513	29.0156	111237807	WD repeat domain 60
mmp15	21.2565	-1.92019	0.702211	-2.73449	0.00624774	0.0365726	17.9315	24.841	16.6352	23.4597	22.6568	67.4307	9.13714	5.9924	3.22396	111218941	matrix metallopeptidase 15
LOC111222758	31.486	1.91907	0.58622	3.27363	0.00106176	0.00972312	17.0119	14.2836	18.7146	15.2488	26.6551	11.2384	22.8429	113.856	43.5234	111222758	claudin-10-like
tmco4	65.5153	-1.91899	0.490897	-3.90915	9.26e-05	0.00146058	63.9097	174.508	64.4612	70.3791	55.9757	83.9578	18.2743	29.962	28.2096	111230703	transmembrane and coiled-coil domains 4
LOC111224737	88.3214	1.91884	0.405968	4.72658	2.28e-06	7.38e-05	63.4499	42.2297	31.1909	39.8815	47.9792	55.5311	118.783	263.665	132.182	111224737	non-muscle caldesmon-like
LOC111218812	20.7701	-1.91842	0.59985	-3.19817	0.00138304	0.0119415	17.0119	35.3984	19.7543	45.7464	25.3223	25.7823	4.56857	7.70451	5.64192	111218812	toll-like receptor 7
LOC111226030	77.0339	-1.91702	0.682233	-2.80992	0.00495544	0.0307499	92.8759	116.753	158.034	32.8436	23.9896	170.56	36.5486	21.4014	40.2995	111226030	uncharacterized LOC111226030
arhgap21	1348.25	-1.91536	0.555324	-3.44909	0.00056248	0.00606294	1207.85	5486.13	1188.37	559.514	559.757	1041.21	762.952	733.641	594.82	111224352	Rho GTPase activating protein 21
col22a1	19.8884	1.91432	0.643127	2.97658	0.00291485	0.0209257	3.21847	4.34717	16.6352	18.7678	25.3223	23.138	36.5486	31.6741	19.3437	111228178	collagen type XXII alpha 1 chain
rnf150	163.488	-1.91404	0.544934	-3.51241	0.000444057	0.00504833	176.556	566.375	178.828	68.0332	87.9618	155.355	45.6857	82.1814	110.421	111240110	ring finger protein 150
f5	61.9456	1.91341	0.344159	5.55968	2.7e-08	2e-06	36.7826	32.2933	28.0718	24.6327	35.9844	18.5104	164.469	123.272	93.4947	111237956	coagulation factor V
LOC111228211	202.498	-1.91306	0.274219	-6.97639	3.03e-12	1.22e-09	203.224	273.251	199.622	397.642	279.878	289.555	59.3914	52.2195	67.7031	111228211	neutrophil cytosol factor 2-like
LOC111220207	29.1545	-1.91192	0.441511	-4.3304	1.49e-05	0.000355854	44.5988	44.7138	39.5085	43.4005	23.9896	27.1045	18.2743	11.1287	9.67187	111220207	adenosine kinase-like
LOC111222584	26.3127	-1.91062	0.645207	-2.96126	0.00306386	0.0216929	23.4489	64.5866	37.4291	9.38388	37.3171	32.3932	9.13714	9.41662	13.7018	111222584	synaptic vesicle glycoprotein 2A-like
LOC111228589	76.2729	-1.90615	0.473175	-4.02842	5.62e-05	0.000998508	57.013	120.479	86.2949	168.91	113.284	77.3469	9.13714	27.3938	26.5976	111228589	high affinity choline transporter 1-like
tmem44	29.7033	-1.90547	0.726278	-2.62361	0.00870039	0.0468905	19.3108	115.511	48.8658	8.2109	10.662	13.2217	22.8429	22.2575	6.44791	111216867	transmembrane protein 44
LOC111238493	36.5914	-1.90547	0.678188	-2.80964	0.00495964	0.0307657	28.9663	95.0168	32.2306	45.7464	67.9705	19.8325	9.13714	10.2727	20.1497	111238493	protein turtle homolog A-like
LOC111224824	47.5171	-1.90444	0.589579	-3.23017	0.00123716	0.0109681	36.7826	121.1	54.0643	80.936	41.3154	33.0542	27.4114	12.8409	20.1497	111224824	fibroblast growth factor 6-like
LOC111240101	175.689	-1.90431	0.472515	-4.03016	5.57e-05	0.00099308	208.741	137.868	172.59	449.253	346.516	132.217	31.98	63.3482	38.6875	111240101	T-cell receptor alpha chain V region HPB-MLT-like
LOC111239961	916.521	1.9026	0.526618	3.61286	0.000302834	0.00375583	625.303	422.918	290.076	1072.11	381.168	456.149	1055.34	2940.55	1005.07	111239961	GTPase IMAP family member 1-like
LOC111225172	295.403	-1.90235	0.458893	-4.14552	3.39e-05	0.000675513	493.806	287.534	307.75	312.014	293.206	682.24	50.2543	146.386	85.4349	111225172	cytochrome P450 2F2-like
LOC111219056	13.9207	-1.90053	0.679236	-2.79804	0.00514132	0.0316385	17.4717	31.6723	33.2703	9.38388	11.9948	3.96651	0	10.2727	7.2539	111219056	voltage-dependent calcium channel subunit alpha-2/delta-3-like
rab25	870.489	-1.89883	0.446992	-4.24802	2.16e-05	0.000474037	1839.13	942.095	902.457	736.635	595.741	1831.87	306.094	346.703	333.68	111222625	RAB25, member RAS oncogene family
emilin1	41.4553	1.89645	0.57521	3.29697	0.000977339	0.00910921	40.001	15.5256	10.397	24.6327	13.3275	22.4769	59.3914	130.121	57.2252	111225262	elastin microfibril interfacer 1
LOC111217439	1609.11	-1.89587	0.470827	-4.02669	5.66e-05	0.0010037	3366.52	2281.65	1134.31	1535.44	1084.86	3253.86	671.58	475.111	678.643	111217439	DELTA-sagatoxin-Srs1a-like
LOC111236528	21.6238	-1.89411	0.568663	-3.33082	0.000865899	0.00831739	31.2652	35.3984	17.6749	32.8436	17.3258	33.0542	13.7057	7.70451	5.64192	111236528	RNA exonuclease 1 homolog
LOC111224316	53.3997	-1.89323	0.407565	-4.64521	3.4e-06	0.000102024	49.1967	63.3445	63.4215	112.607	61.3067	81.9745	18.2743	11.1287	19.3437	111224316	toll-like receptor 13
egr2	107.987	-1.89246	0.603509	-3.13577	0.00171405	0.0140219	75.4042	83.8383	159.074	327.263	119.948	128.912	4.56857	47.0831	25.7917	111237096	early growth response 2
grap2	788.705	-1.89228	0.383238	-4.93762	7.91e-07	3.19e-05	769.675	829.689	724.669	2010.5	1363.41	787.352	118.783	279.074	215.199	111217690	GRB2 related adaptor protein 2
LOC111223361	151.367	1.88996	0.518253	3.6468	0.000265525	0.00340713	101.152	40.9876	95.6522	35.1896	110.619	87.2632	465.994	177.204	248.245	111223361	zinc finger protein 385D-like
bmp3	11.1878	1.88981	0.637336	2.96517	0.00302518	0.0215177	10.575	4.34717	3.11909	4.69194	2.66551	3.30542	27.4114	17.9772	26.5976	111228004	bone morphogenetic protein 3
sema4d	81.8877	-1.88975	0.63819	-2.96111	0.00306528	0.0216946	68.5075	362.057	66.5406	36.3625	29.3206	37.6818	54.8229	32.5302	49.1653	111234711	semaphorin 4D
LOC111235876	77.4017	-1.8887	0.409338	-4.61404	3.95e-06	0.000116336	137.935	113.648	88.3743	84.4549	59.974	126.267	18.2743	41.0907	26.5976	111235876	myomesin-2-like
LOC111232435	133.993	1.88852	0.647459	2.91682	0.00353623	0.0241247	86.8988	32.2933	90.4537	125.509	81.298	14.5439	251.271	340.711	182.96	111232435	NACHT, LRR and PYD domains-containing protein 3-like
LOC111237637	59.7421	-1.88672	0.467158	-4.03873	5.37e-05	0.000968524	55.6336	89.4276	112.287	79.763	69.3032	71.3972	4.56857	35.9544	19.3437	111237637	protein NDRG3-like
arrdc1	288.375	-1.88598	0.250958	-7.51512	5.69e-14	3.9e-11	357.251	429.749	294.234	472.713	325.192	421.772	100.509	105.295	88.6588	111238497	arrestin domain containing 1
LOC111221161	275.495	-1.88593	0.356994	-5.28281	1.27e-07	7.12e-06	248.742	477.568	311.909	512.595	401.159	247.246	91.3714	101.015	87.8528	111221161	phosphatidylinositol 4-phosphate 5-kinase type-1 beta-like
LOC111225685	152.767	-1.88578	0.426766	-4.41877	9.93e-06	0.00025616	148.05	208.664	146.597	337.82	237.23	172.543	13.7057	66.7724	43.5234	111225685	MARCKS-related protein-like
LOC111225810	1109.2	-1.88205	0.5097	-3.69247	0.000222084	0.00292882	2387.65	725.357	859.83	1431.04	958.251	2545.18	306.094	490.52	278.872	111225810	serine/threonine-protein phosphatase 2A regulatory subunit B'' subunit alpha-like
LOC111240019	23.7365	-1.88184	0.441261	-4.26469	2e-05	0.00044527	28.5065	36.0194	37.4291	25.8057	27.9878	30.4099	9.13714	10.2727	8.05989	111240019	toll-like receptor 2 type-2
LOC111232739	412.249	-1.88124	0.546539	-3.44209	0.000577237	0.00618244	297.939	788.701	508.412	708.483	634.391	351.036	36.5486	211.446	173.288	111232739	uncharacterized LOC111232739
LOC111236664	74.6044	-1.88104	0.690955	-2.72238	0.00648135	0.0376467	65.289	43.4717	96.6919	236.943	42.6481	134.2	9.13714	33.3862	9.67187	111236664	uncharacterized LOC111236664
cacna1c	12.0476	1.88032	0.605491	3.10545	0.00189989	0.0151738	6.43695	4.9682	4.15879	7.03791	9.32928	13.8828	27.4114	23.1135	12.0898	111224579	calcium voltage-gated channel subunit alpha1 C
LOC111224966	12.7231	1.87727	0.698913	2.68599	0.00723159	0.0408146	10.575	6.21025	3.11909	4.69194	1.33275	7.27193	41.1172	25.6817	14.5078	111224966	leucine-rich repeat-containing protein 17-like
LOC111236839	42.0088	-1.87707	0.513964	-3.65214	0.000260067	0.00335103	56.5532	107.437	58.2231	22.2867	50.6447	27.7656	9.13714	29.1059	16.9258	111236839	uncharacterized LOC111236839
LOC111218443	94.0227	-1.87653	0.65944	-2.84563	0.00443233	0.0283979	32.1847	60.2394	46.7864	66.8602	202.579	394.668	22.8429	11.9848	8.05989	111218443	C-X-C chemokine receptor type 2-like
LOC111236884	19.8592	1.8758	0.51481	3.64367	0.000268778	0.00343225	9.65542	8.07332	12.4764	19.9408	14.6603	11.8995	18.2743	53.9316	29.8216	111236884	5'-AMP-activated protein kinase subunit gamma-2-like
LOC111239968	112.004	-1.87579	0.405349	-4.62759	3.7e-06	0.000110741	96.5542	108.679	133.081	279.171	189.251	115.69	18.2743	35.0983	32.2396	111239968	T-lymphocyte activation antigen CD80-like
LOC111232366	806.954	1.87574	0.241876	7.75498	8.84e-15	7.12e-12	368.285	357.71	478.261	619.336	645.053	384.751	1429.96	1576	1403.23	111232366	protein NLRC3-like
LOC111239118	333.818	-1.87546	0.341868	-5.48592	4.11e-08	2.89e-06	365.986	445.275	430.435	669.775	489.121	269.062	100.509	104.439	129.764	111239118	tyrosine-protein kinase Lyn-like
LOC111231419	121.543	-1.87273	0.405209	-4.62163	3.81e-06	0.000113236	126.44	180.097	95.6522	239.289	182.587	172.543	9.13714	46.2271	41.9114	111231419	bifunctional heparan sulfate N-deacetylase/N-sulfotransferase 4-like
LOC111232021	242.935	1.87167	0.665931	2.81061	0.00494474	0.0307247	163.223	150.909	59.2628	86.8009	51.9774	297.488	744.677	196.037	436.04	111232021	drebrin-like protein A
LOC111237083	27.9109	1.87167	0.479618	3.90242	9.52e-05	0.00148789	9.65542	12.4205	14.5558	42.2275	14.6603	21.8158	54.8229	35.0983	45.9414	111237083	hepatic leukemia factor-like
cfap65	56.5899	1.87097	0.324222	5.77064	7.9e-09	7.32e-07	22.9891	22.3569	40.5482	37.5355	42.6481	43.6316	86.8029	96.7344	116.062	111218837	cilia and flagella associated protein 65
LOC111232909	47.7275	-1.86667	0.408259	-4.57225	4.83e-06	0.000139259	53.3347	91.9117	58.2231	45.7464	50.6447	74.0415	18.2743	18.8332	18.5378	111232909	membrane progestin receptor alpha
LOC111217929	28.1206	-1.86402	0.581747	-3.20417	0.0013545	0.0117983	29.8858	53.4081	34.31	51.6114	38.6499	16.5271	4.56857	12.8409	11.2838	111217929	sodium/potassium/calcium exchanger 3-like
LOC111228981	624.014	-1.86184	0.417478	-4.45973	8.21e-06	0.000219412	537.945	696.79	481.38	1643.35	1114.18	682.901	77.6657	231.991	149.914	111228981	regulator of G-protein signaling 21-like
agr2	2980.67	-1.86064	0.668671	-2.78259	0.0053927	0.032923	3902.63	2751.14	3468.43	1823.99	1861.86	10235.6	529.954	1730.95	521.475	111230568	anterior gradient 2, protein disulphide isomerase family member
tspear	44.773	-1.86001	0.598664	-3.10694	0.00189035	0.0151301	40.4608	42.2297	70.6994	117.299	38.6499	54.209	9.13714	7.70451	22.5677	111230439	thrombospondin type laminin G domain and EAR repeats
nrip1	194.335	-1.85894	0.533621	-3.48363	0.000494667	0.00549831	177.936	634.687	139.319	204.099	153.267	181.137	63.96	102.727	91.8828	111222266	nuclear receptor interacting protein 1
loxl3	21.8935	1.85523	0.436758	4.24772	2.16e-05	0.000474108	13.7935	7.4523	8.31758	23.4597	18.6586	19.8325	27.4114	40.2347	37.8815	111225740	lysyl oxidase like 3
rps29	3403.64	-1.85396	0.41644	-4.45192	8.51e-06	0.00022657	6156.94	5525.88	4439.51	3728.92	2605.54	3716.62	1457.37	628.346	2373.64	111240327	ribosomal protein S29
LOC111217366	9.00948	1.8534	0.699871	2.64821	0.00809203	0.0443601	5.51738	6.21025	1.0397	7.03791	2.66551	6.61085	22.8429	16.2651	12.8958	111217366	cytosolic sulfotransferase 2-like
LOC111229269	938.626	-1.8454	0.638722	-2.8892	0.00386217	0.0257233	978.876	1689.19	586.389	687.369	498.45	3101.81	296.957	208.022	400.577	111229269	sialic acid synthase-like
LOC111229241	28.3652	1.84249	0.446407	4.12737	3.67e-05	0.000715674	20.6902	9.9364	12.4764	21.1137	13.3275	19.1715	54.8229	65.0603	38.6875	111229241	multidrug resistance-associated protein 1-like
LOC111219258	1416.55	-1.84127	0.448773	-4.1029	4.08e-05	0.000777776	2139.37	1592.93	2169.85	1210.52	1206.14	2796.39	251.271	789.284	593.208	111219258	UPF0577 protein KIAA1324-like
mmp16	19.5518	1.83973	0.448232	4.10442	4.05e-05	0.000774281	11.4945	11.1784	8.31758	9.38388	9.32928	15.866	31.98	45.371	33.0456	111228255	matrix metallopeptidase 16
LOC111234358	28.1435	1.83928	0.651741	2.8221	0.00477099	0.0299463	19.3108	23.5989	5.19849	8.2109	6.66377	17.8493	41.1172	95.8783	35.4635	111234358	dihydropyrimidinase-related protein 3
ccdc149	231.112	-1.83891	0.488307	-3.76589	0.000165959	0.00233844	378.401	209.285	180.907	280.343	181.255	630.014	91.3714	59.924	68.5091	111231625	coiled-coil domain containing 149
LOC111226174	253.518	1.83754	0.573818	3.20231	0.00136332	0.0118363	45.9782	65.8286	256.805	293.246	150.601	157.338	516.249	415.187	380.427	111226174	NLR family CARD domain-containing protein 3-like
foxn3	312.064	1.83598	0.326215	5.62815	1.82e-08	1.42e-06	188.051	127.31	144.518	253.365	301.203	140.15	657.874	563.285	432.816	111216363	forkhead box N3
LOC111233241	14.0687	-1.83466	0.649425	-2.82506	0.0047272	0.0298129	11.9543	29.1882	15.5955	19.9408	14.6603	19.8325	4.56857	6.84845	4.02995	111233241	myelin-associated glycoprotein-like
LOC111223843	254.2	1.83404	0.642921	2.85267	0.00433532	0.0279795	279.547	121.721	48.8658	48.0924	39.9826	134.2	776.657	284.211	554.521	111223843	matrix metalloproteinase-14-like
cd226	65.4126	-1.83317	0.390077	-4.6995	2.61e-06	8.2e-05	46.438	79.4912	58.2231	130.201	130.61	94.5351	13.7057	14.553	20.9557	111220991	CD226 molecule
LOC111224891	58.3903	-1.83229	0.472431	-3.87843	0.000105131	0.00160989	45.0586	107.437	118.526	83.282	49.3119	49.5814	18.2743	28.2499	25.7917	111224891	E3 ubiquitin-protein ligase TRIM21-like
LOC111219047	36.2765	-1.83045	0.688206	-2.65974	0.00782021	0.0432152	22.5293	83.8383	17.6749	78.59	38.6499	46.937	18.2743	11.1287	8.86588	111219047	beta-citrylglutamate synthase B-like
LOC111234322	144.676	-1.82967	0.301682	-6.0649	1.32e-09	1.65e-07	126.9	196.244	166.352	259.23	238.563	185.104	31.98	44.5149	53.1953	111234322	interleukin-1 receptor accessory protein-like
cd63	1435.65	-1.82907	0.44803	-4.08247	4.46e-05	0.00083652	1603.26	1995.35	1555.39	1371.22	1288.77	3666.38	283.251	686.557	470.698	111234895	CD63 molecule
LOC111235449	408.795	-1.82866	0.409397	-4.46673	7.94e-06	0.00021439	315.41	801.743	404.442	824.609	526.438	380.785	127.92	144.674	153.138	111235449	tyrosine-protein phosphatase non-receptor type 18-like
lrp1b	33.1792	-1.82802	0.614236	-2.97608	0.00291958	0.0209515	20.6902	95.6378	51.9849	31.6706	22.6568	31.7321	9.13714	21.4014	13.7018	111218839	LDL receptor related protein 1B
LOC111238929	55.1843	-1.82744	0.550566	-3.31921	0.00090274	0.00858669	50.576	101.227	65.5009	65.6872	38.6499	106.435	36.5486	10.2727	21.7617	111238929	zinc finger protein DPF3-like
LOC111230390	272.013	-1.82704	0.520911	-3.50739	0.000452519	0.00512513	195.867	737.777	251.607	426.967	277.213	228.074	86.8029	158.37	85.4349	111230390	transforming acidic coiled-coil-containing protein 1-like
LOC111227879	14.9125	-1.82477	0.574517	-3.17619	0.00149225	0.0125865	28.5065	22.9779	13.5161	15.2488	17.3258	15.866	9.13714	5.9924	5.64192	111227879	trophoblast glycoprotein-like
b3gnt9	14.4522	1.82425	0.611672	2.98241	0.00285993	0.0205925	10.1152	8.69435	4.15879	2.34597	7.99653	11.2384	31.98	19.6893	33.8515	111225163	UDP-GlcNAc:betaGal beta-1,3-N-acetylglucosaminyltransferase 9
lamp3	30.9279	-1.8242	0.632299	-2.88502	0.00391384	0.0259741	28.9663	27.9461	36.3894	71.5521	57.3084	35.0375	0	17.1211	4.02995	111238699	lysosomal associated membrane protein 3
LOC111228663	40.2998	-1.82236	0.689675	-2.64234	0.00823346	0.044989	59.7717	40.9876	28.0718	82.109	21.3241	86.6021	27.4114	5.13634	11.2838	111228663	dihydrofolate reductase-like
LOC111239718	329.04	1.82171	0.674658	2.70019	0.00692995	0.0394486	96.0944	88.1855	388.847	163.045	157.265	54.8701	232.997	751.618	1028.44	111239718	programmed cell death 1 ligand 1-like
LOC111237766	137.446	-1.82145	0.569357	-3.19914	0.00137838	0.0119234	96.5542	114.89	146.597	333.128	317.196	134.2	13.7057	16.2651	64.4791	111237766	lymphocyte antigen 6G-like
cadm3	73.1909	-1.82014	0.689291	-2.6406	0.00827582	0.0451273	50.576	316.102	48.8658	51.6114	42.6481	33.7153	27.4114	40.2347	47.5534	111239373	cell adhesion molecule 3
LOC111222636	14.246	-1.81918	0.641291	-2.83674	0.00455762	0.0289939	11.4945	14.9046	18.7146	30.4976	19.9913	19.8325	4.56857	2.56817	5.64192	111222636	uncharacterized LOC111222636
LOC111222761	51.3192	-1.81898	0.439217	-4.14141	3.45e-05	0.000683322	98.8531	56.5133	62.3818	62.1682	37.3171	83.9578	18.2743	22.2575	20.1497	111222761	small membrane A-kinase anchor protein-like
LOC111230926	93.0149	-1.81419	0.564947	-3.21126	0.00132155	0.0115723	60.6912	199.349	119.565	93.8388	110.619	140.811	50.2543	12.8409	49.1653	111230926	kallikrein-8-like
cdh6	36.3768	1.81333	0.334076	5.4279	5.7e-08	3.66e-06	15.1728	22.9779	19.7543	22.2867	18.6586	26.4434	68.5286	65.0603	68.5091	111237905	cadherin 6
sema7a	180.609	-1.81196	0.575134	-3.1505	0.00162991	0.0135189	144.372	653.318	225.614	107.915	126.612	83.2967	45.6857	153.234	85.4349	111228532	semaphorin 7A (John Milton Hagen blood group)
LOC111217969	106.138	-1.80994	0.381474	-4.74459	2.09e-06	6.88e-05	113.106	138.489	94.6125	202.926	206.577	105.774	22.8429	41.0907	29.8216	111217969	myeloid-associated differentiation marker-like
LOC111236300	226.318	-1.80939	0.461079	-3.92426	8.7e-05	0.00139155	279.547	272.63	225.614	460.983	410.488	177.171	27.4114	111.287	71.733	111236300	zinc finger protein Gfi-1b-like
LOC111217658	174.547	-1.80886	0.534728	-3.38277	0.000717597	0.00723021	116.325	132.278	210.019	579.455	277.213	121.64	54.8229	44.5149	34.6575	111217658	protein HEG homolog 1-like
asap1	558.203	-1.80776	0.547362	-3.30268	0.000957656	0.00896951	456.563	1753.77	451.229	653.353	597.074	355.003	196.449	375.809	184.572	111237843	ArfGAP with SH3 domain, ankyrin repeat and PH domain 1
LOC111233259	27.1978	1.80678	0.543652	3.32341	0.000889248	0.00849323	16.5521	18.0097	14.5558	11.7299	2.66551	9.25519	54.8229	88.1738	29.0156	111233259	uncharacterized LOC111233259
scube3	131.305	1.80485	0.451807	3.99473	6.48e-05	0.00110607	117.244	61.4815	47.8261	31.6706	39.9826	87.2632	255.84	227.711	312.724	111238190	signal peptide, CUB domain and EGF like domain containing 3
arhgap39	51.6771	-1.80421	0.624265	-2.89013	0.00385087	0.0256849	34.4836	176.371	64.4612	51.6114	39.9826	20.4936	22.8429	28.2499	26.5976	111231798	Rho GTPase activating protein 39
LOC111216947	235.779	-1.80341	0.444474	-4.0574	4.96e-05	0.000911242	270.812	314.239	397.164	259.23	179.922	431.027	41.1172	144.674	83.8229	111216947	potassium channel subfamily K member 6-like
LOC111220677	17.7751	1.8015	0.653869	2.75514	0.00586679	0.0350324	7.81629	6.21025	17.6749	3.51896	13.3275	6.61085	27.4114	55.6437	21.7617	111220677	gamma-aminobutyric acid receptor subunit pi-like
LOC111236747	371.237	-1.79985	0.269835	-6.67018	2.55e-11	7.89e-09	555.417	385.035	455.387	499.692	439.809	619.437	91.3714	165.219	129.764	111236747	sodium/myo-inositol cotransporter-like
prss23	30.9722	1.79965	0.468012	3.84532	0.000120396	0.00180633	27.1271	9.31537	12.4764	15.2488	15.9931	19.1715	73.0972	53.9316	52.3893	111238626	serine protease 23
garnl3	776.075	-1.79962	0.198798	-9.05252	1.4e-19	4.31e-16	1046.46	893.655	721.55	1326.65	1122.18	1111.28	246.703	267.946	248.245	111237358	GTPase activating Rap/RanGAP domain like 3
LOC111236641	450.507	-1.79947	0.666104	-2.70149	0.00690297	0.0393312	1029.45	315.481	844.234	259.23	254.556	729.838	73.0972	423.748	124.928	111236641	proline-, glutamic acid- and leucine-rich protein 1-like
LOC111231303	207.203	-1.79861	0.37103	-4.84761	1.25e-06	4.59e-05	300.697	258.967	175.709	280.343	215.906	428.383	50.2543	93.3102	61.2552	111231303	AP-3 complex subunit mu-2
LOC111224816	114.41	-1.79835	0.389426	-4.61795	3.88e-06	0.000114726	124.601	83.8383	112.287	297.938	179.922	145.439	18.2743	35.9544	31.4336	111224816	zinc-binding protein A33-like
LOC111228045	416.052	-1.79824	0.355518	-5.05809	4.23e-07	1.89e-05	344.377	724.736	499.055	731.943	566.421	438.96	95.94	173.78	169.258	111228045	LIM domain kinase 1-like
LOC111227883	483.327	-1.79549	0.329788	-5.44438	5.2e-08	3.44e-06	493.806	515.451	466.824	986.481	1010.23	458.793	114.214	170.355	133.794	111227883	C-C chemokine receptor type 3-like
LOC111217645	1566.12	-1.79389	0.490803	-3.65501	0.000257169	0.00331831	3269.05	2167.38	1577.22	1483.83	802.318	2765.32	900.009	356.976	772.944	111217645	bryoporin-like
LOC111221117	30.4207	-1.79213	0.650923	-2.75321	0.00590148	0.0351381	39.5412	49.061	16.6352	59.8223	25.3223	48.2592	18.2743	12.8409	4.02995	111221117	histone H3-like
LOC111233278	162.169	-1.79129	0.50279	-3.56271	0.000367049	0.00435965	105.29	245.926	167.391	333.128	331.856	135.522	18.2743	62.4921	59.6432	111233278	immunoglobulin lambda-1 light chain-like
pstpip2	170.143	-1.7901	0.450964	-3.96949	7.2e-05	0.0012032	131.498	329.143	203.781	320.225	203.911	141.472	95.94	50.5073	54.8073	111239879	proline-serine-threonine phosphatase interacting protein 2
gpr4	38.5188	-1.78928	0.580142	-3.08421	0.00204097	0.0160773	33.5641	101.848	31.1909	57.4763	37.3171	40.3262	9.13714	19.6893	16.1198	111216989	G protein-coupled receptor 4
LOC111239462	137.678	-1.78536	0.598373	-2.98369	0.00284799	0.0205172	106.669	208.664	311.909	148.969	119.948	165.271	41.1172	19.6893	116.868	111239462	uncharacterized LOC111239462
LOC111222519	1253.8	1.77925	0.350173	5.08106	3.75e-07	1.72e-05	600.475	530.355	761.058	1015.81	1315.43	565.889	2430.48	1463	2601.73	111222519	ras association domain-containing protein 10-like
LOC111228665	300.691	-1.77879	0.586433	-3.03323	0.00241952	0.0181364	210.12	527.25	265.123	801.149	390.497	227.413	41.1172	167.787	75.763	111228665	SH2 domain-containing protein 7-like
LOC111224681	129.338	1.77728	0.499956	3.55488	0.000378146	0.00445717	92.4162	77.0071	46.7864	45.7464	67.9705	71.3972	475.132	135.257	152.332	111224681	prickle-like protein 1
svip	129.743	-1.7759	0.381796	-4.65145	3.3e-06	9.93e-05	227.592	159.603	95.6522	198.235	137.274	212.208	36.5486	52.2195	48.3594	111229536	small VCP interacting protein
vegfb	8.13292	1.77565	0.65598	2.70686	0.00679222	0.0388675	4.59782	2.4841	4.15879	7.03791	6.66377	6.61085	18.2743	13.6969	9.67187	111232762	vascular endothelial growth factor B
LOC111239314	86.477	-1.7729	0.440696	-4.02295	5.75e-05	0.00101132	169.2	106.195	86.2949	84.4549	67.9705	153.372	45.6857	38.5226	26.5976	111239314	syntaxin-2-like
LOC111239432	35.9611	1.77282	0.390892	4.53533	5.75e-06	0.000162447	20.6902	14.2836	18.7146	32.8436	27.9878	31.7321	45.6857	47.0831	84.6289	111239432	uncharacterized LOC111239432
ado	19.926	-1.77265	0.539904	-3.28327	0.00102609	0.00945425	26.2076	24.22	18.7146	36.3625	22.6568	25.7823	13.7057	6.84845	4.83594	111237081	2-aminoethanethiol dioxygenase
LOC111219999	26.0271	-1.77245	0.524037	-3.3823	0.000718805	0.00723844	25.7478	37.8825	28.0718	43.4005	29.3206	48.9203	0	12.8409	8.05989	111219999	UDP-glucuronosyltransferase 2A2 pseudogene
LOC111222763	100.876	1.77241	0.674988	2.62584	0.00864344	0.0466378	99.3129	46.5769	18.7146	99.7038	31.9861	39.6651	283.251	71.0527	217.617	111222763	dedicator of cytokinesis protein 9-like
tmsb4x	2729.19	-1.77236	0.270937	-6.54162	6.09e-11	1.5e-08	2934.33	4032.31	2850.85	5279.61	3859.66	2735.57	904.577	950.223	1015.55	111218815	thymosin beta 4 X-linked
LOC111231261	15.9502	1.77216	0.55776	3.17729	0.00148658	0.0125732	7.81629	5.58922	11.4367	8.2109	9.32928	18.5104	27.4114	35.0983	20.1497	111231261	collectin-12-like
LOC111224602	12.7467	-1.77188	0.588975	-3.00842	0.00262607	0.0193166	22.0695	27.9461	18.7146	10.5569	10.662	5.94976	4.56857	9.41662	4.83594	111224602	sentrin-specific protease 8-like
syde2	19.1122	1.77157	0.488557	3.62612	0.000287706	0.0036044	11.0348	11.1784	7.27788	14.0758	11.9948	6.61085	50.2543	26.5378	33.0456	111239296	synapse defective Rho GTPase homolog 2
pde8b	10.6719	1.769	0.658132	2.68791	0.00719006	0.0406296	6.89673	3.10512	4.15879	10.5569	13.3275	11.8995	9.13714	25.6817	11.2838	111239578	phosphodiesterase 8B
col16a1	228.309	1.76737	0.659885	2.6783	0.00739972	0.0415106	274.49	101.848	34.31	72.7251	39.9826	124.284	630.463	256.817	519.863	111223092	collagen type XVI alpha 1 chain
LOC111238892	213.51	-1.76725	0.398682	-4.43273	9.3e-06	0.000242559	170.119	240.958	278.639	463.329	349.182	228.735	31.98	94.1662	64.4791	111238892	G-protein coupled receptor 4-like
LOC111216464	984.72	-1.76697	0.341369	-5.17612	2.27e-07	1.17e-05	819.791	947.063	1277.79	2343.62	1557.99	1029.97	237.566	369.816	278.872	111216464	T-cell activation Rho GTPase-activating protein-like
LOC111235409	46.7939	-1.76431	0.559004	-3.15616	0.00159861	0.0133127	52.8749	40.9876	34.31	121.99	94.6256	40.3262	9.13714	18.8332	8.05989	111235409	T-cell receptor alpha chain V region HPB-MLT-like
LOC111236778	27.0331	1.76321	0.483213	3.64893	0.000263331	0.00338133	9.65542	16.1466	9.35728	36.3625	19.9913	23.7991	59.3914	42.8028	25.7917	111236778	microtubule-associated protein futsch-like
LOC111227196	226.198	-1.76254	0.437876	-4.02521	5.69e-05	0.00100669	234.029	221.706	263.043	571.244	343.851	198.325	41.1172	104.439	58.0312	111227196	tumor necrosis factor ligand superfamily member 14-like
LOC111233044	123.942	-1.76002	0.421989	-4.17076	3.04e-05	0.00062018	140.693	183.823	119.565	255.711	182.587	106.435	31.98	61.6361	33.0456	111233044	placenta-specific gene 8 protein-like
LOC111222771	74.2183	-1.7599	0.614099	-2.86583	0.00415917	0.0270796	148.969	62.1025	90.4537	91.4929	65.305	126.928	9.13714	59.0679	14.5078	111222771	transmembrane protein 163-like
gne	249.304	-1.75734	0.392518	-4.47709	7.57e-06	0.000206486	318.169	277.598	185.066	324.917	306.534	608.198	50.2543	105.295	67.7031	111229391	glucosamine (UDP-N-acetyl)-2-epimerase/N-acetylmannosamine kinase
LOC111232413	38.5883	-1.75628	0.391919	-4.48122	7.42e-06	0.000203432	42.7597	48.4399	40.5482	63.3412	46.6464	59.4976	22.8429	11.1287	12.0898	111232413	P2X purinoceptor 3-like
magix	29.1723	-1.75533	0.659323	-2.66232	0.00776033	0.0429998	23.9087	109.921	31.1909	15.2488	10.662	21.8158	18.2743	15.409	16.1198	111235436	MAGI family member, X-linked
LOC111229496	159.489	-1.75481	0.32347	-5.42495	5.8e-08	3.7e-06	217.477	266.42	177.788	234.597	121.281	222.125	63.96	61.6361	70.1211	111229496	histone H1-like
cfp	80.1796	-1.75465	0.380989	-4.60552	4.11e-06	0.000121007	110.348	152.772	81.0964	69.2061	93.2928	101.807	54.8229	31.6741	26.5976	111226864	complement factor properdin
LOC111223166	34.5721	1.75407	0.557111	3.14852	0.001641	0.0135681	28.9663	22.3569	5.19849	11.7299	17.3258	25.7823	82.2343	53.0755	64.4791	111223166	peptidyl-prolyl cis-trans isomerase FKBP9-like
LOC111226584	159.183	-1.75372	0.364869	-4.80644	1.54e-06	5.41e-05	292.421	247.789	174.669	141.931	113.284	252.534	63.96	71.9088	74.151	111226584	glucosamine-6-phosphate isomerase 1
cunh4orf33	51.206	-1.74877	0.421386	-4.15004	3.32e-05	0.000666599	58.3923	76.3861	36.3894	86.8009	70.636	85.941	9.13714	15.409	21.7617	111217996	chromosome unknown C4orf33 homolog
LOC111237464	69.0778	1.74864	0.52767	3.3139	0.000920057	0.00868896	51.0358	21.1148	28.0718	43.4005	42.6481	97.1795	105.077	169.499	63.6731	111237464	A-kinase anchor protein 2-like
LOC111235642	210.206	-1.74796	0.492801	-3.547	0.000389651	0.00456375	194.948	349.016	216.257	495	235.898	185.104	27.4114	89.886	98.3307	111235642	uncharacterized LOC111235642
LOC111224183	46.8737	1.7466	0.332684	5.25002	1.52e-07	8.31e-06	19.7706	31.6723	21.8336	38.7085	37.3171	37.6818	54.8229	88.1738	91.8828	111224183	uncharacterized LOC111224183
LOC111240385	18.0152	-1.74596	0.577649	-3.02252	0.00250681	0.0186018	32.1847	19.2518	16.6352	26.9787	18.6586	23.138	13.7057	5.13634	6.44791	111240385	E3 ubiquitin-protein ligase RNF19B-like
LOC111224303	47.5566	1.74477	0.470493	3.70838	0.000208587	0.0028027	23.9087	17.3887	43.6673	21.1137	11.9948	17.8493	150.763	73.6209	67.7031	111224303	V-set domain-containing T-cell activation inhibitor 1-like
LOC111217905	1419.99	1.74417	0.492317	3.54278	0.000395932	0.00460946	687.374	1168.77	520.888	551.303	914.27	962.54	3833.03	960.496	3181.24	111217905	high affinity choline transporter 1-like
rab3b	84.4358	-1.74167	0.462919	-3.76237	0.000168314	0.00235906	155.866	69.5548	50.9452	147.796	111.951	142.794	22.8429	29.962	28.2096	111227536	RAB3B, member RAS oncogene family
LOC111219072	368.954	-1.74122	0.520351	-3.34625	0.000819135	0.00797989	360.009	688.095	228.733	654.526	463.799	552.667	54.8229	226.855	91.0768	111219072	thymocyte selection-associated high mobility group box protein TOX-like
LOC111231978	23.988	1.73978	0.468091	3.71677	0.000201789	0.00272916	11.0348	12.4205	13.5161	21.1137	14.6603	20.4936	41.1172	57.3558	24.1797	111231978	pre-B-cell leukemia transcription factor 1
LOC111217666	92.0797	-1.7386	0.406499	-4.277	1.89e-05	0.000427522	178.395	138.489	80.0567	102.05	69.3032	136.183	50.2543	38.5226	35.4635	111217666	ras-associating and dilute domain-containing protein-like
LOC111224299	101.894	-1.73811	0.46687	-3.72289	0.000196952	0.00267741	140.233	290.64	90.4537	66.8602	110.619	60.8198	54.8229	45.371	57.2252	111224299	caspase-3-like
gpi	20.9751	-1.73806	0.590983	-2.94096	0.00327192	0.0227419	35.4032	32.9143	18.7146	16.4218	19.9913	33.0542	18.2743	5.13634	8.86588	111222522	glucose-6-phosphate isomerase
creb3l1	113.577	-1.73589	0.59705	-2.90745	0.0036439	0.0246925	184.832	110.542	77.9773	116.126	82.6308	341.781	22.8429	55.6437	29.8216	111239916	cAMP responsive element binding protein 3 like 1
LOC111232852	447.765	-1.73406	0.4434	-3.91082	9.2e-05	0.00145548	393.114	484.399	586.389	1013.46	754.339	368.885	77.6657	224.287	127.346	111232852	T-cell surface glycoprotein CD3 gamma chain-like
LOC111222562	20.3224	1.73352	0.61104	2.83699	0.00455404	0.0289921	11.9543	3.72615	21.8336	8.2109	5.33102	9.25519	45.6857	47.0831	29.8216	111222562	CXADR-like membrane protein
angptl7	75.7854	1.73219	0.39851	4.34668	1.38e-05	0.000336085	46.438	34.1564	29.1115	64.5142	67.9705	78.6691	91.3714	190.045	79.7929	111227587	angiopoietin like 7
LOC111234306	305.896	-1.73173	0.338659	-5.11348	3.16e-07	1.48e-05	389.435	522.282	388.847	439.87	379.835	258.484	63.96	152.378	157.974	111234306	erythrocyte band 7 integral membrane protein-like
LOC111230814	26.2604	-1.73032	0.62438	-2.77127	0.00558386	0.0337344	15.6326	26.083	20.7939	82.109	39.9826	31.071	9.13714	4.28028	7.2539	111230814	gamma-glutamyl hydrolase-like
LOC111218530	170.44	-1.72898	0.332057	-5.20687	1.92e-07	1.02e-05	197.246	249.031	145.558	296.765	207.91	262.451	50.2543	79.6133	45.1354	111218530	G-protein coupled receptor 183-like
tmod4	29.4538	-1.72887	0.559422	-3.09045	0.0019985	0.0158114	30.3456	40.9876	14.5558	70.3791	41.3154	40.9873	9.13714	7.70451	9.67187	111222437	tropomodulin 4
cdh2	22.5149	1.72815	0.428634	4.03176	5.54e-05	0.000988245	11.9543	16.1466	13.5161	12.9028	10.662	5.94976	31.98	47.9392	51.5833	111230986	cadherin 2
LOC111221615	626.739	1.72771	0.43048	4.01345	5.98e-05	0.00104216	495.645	267.041	315.028	231.078	230.567	535.479	909.146	1752.35	904.32	111221615	low-density lipoprotein receptor-related protein 1-like
LOC111230023	17.5883	-1.7275	0.584768	-2.95416	0.00313525	0.0220551	18.3913	16.1466	23.913	38.7085	23.9896	23.7991	0	7.70451	5.64192	111230023	opsin-5-like
nxph2	26.6927	-1.72739	0.6049	-2.85566	0.00429469	0.0277513	28.5065	46.5769	16.6352	38.7085	43.9809	32.3932	18.2743	11.1287	4.02995	111218527	neurexophilin 2
s100p	3380.24	-1.72611	0.439916	-3.92372	8.72e-05	0.00139155	6251.65	3288.33	2683.46	3693.73	2668.17	8143.24	1155.85	1248.99	1288.78	111226969	S100 calcium binding protein P
LOC111239742	180.22	-1.72167	0.282225	-6.10032	1.06e-09	1.4e-07	201.844	230.4	190.265	327.263	185.253	297.488	63.96	65.0603	60.4492	111239742	sphingosine-1-phosphate phosphatase 1-like
foxp1	1280.95	-1.72134	0.336195	-5.12006	3.05e-07	1.45e-05	1981.2	1719	1037.62	1679.72	1159.5	2516.75	447.72	505.073	481.982	111221511	forkhead box P1
LOC111223392	515.125	-1.72116	0.527383	-3.26359	0.00110011	0.009997	882.322	577.553	373.251	564.206	278.546	1404.14	182.743	182.34	191.019	111223392	annexin A2-like
LOC111226049	29.5573	-1.72033	0.619654	-2.77627	0.00549864	0.0333902	51.4956	28.5671	28.0718	24.6327	23.9896	74.7026	13.7057	11.9848	8.86588	111226049	potassium channel subfamily K member 3-like
LOC111222827	24.4748	1.72014	0.496463	3.46479	0.00053064	0.00578707	14.713	20.4938	9.35728	7.03791	13.3275	7.27193	45.6857	69.3406	33.0456	111222827	receptor-type tyrosine-protein phosphatase gamma-like
LOC111233297	186.044	1.71814	0.416792	4.12231	3.75e-05	0.000725493	111.267	76.3861	86.2949	202.926	181.255	95.8573	488.837	240.552	191.019	111233297	NACHT, LRR and PYD domains-containing protein 12-like
LOC111233076	33.3925	-1.71771	0.587779	-2.92237	0.00347376	0.0238037	69.8869	34.7774	40.5482	29.3246	18.6586	63.4642	13.7057	19.6893	10.4779	111233076	smoothelin-like protein 2
LOC111238424	175.455	-1.71572	0.565717	-3.03282	0.00242278	0.0181527	254.259	408.013	100.851	150.142	99.9566	329.22	100.509	53.9316	82.2109	111238424	C3a anaphylatoxin chemotactic receptor-like
LOC111237193	62.9498	-1.71329	0.313829	-5.4593	4.78e-08	3.27e-06	69.8869	88.8065	91.4934	96.1848	71.9688	74.0415	22.8429	23.1135	28.2096	111237193	H-2 class II histocompatibility antigen, A-U alpha chain-like
LOC111230080	462.792	-1.71308	0.435294	-3.93545	8.3e-05	0.00133916	448.747	521.661	447.07	1102.61	815.646	409.873	63.96	208.878	146.69	111230080	tumor necrosis factor receptor superfamily member 5-like
LOC111235227	226.921	-1.71203	0.40192	-4.25963	2.05e-05	0.000453303	204.143	516.072	201.701	273.306	333.189	234.024	86.8029	103.583	89.4648	111235227	acyl-CoA desaturase-like
cd3e	527.872	-1.7108	0.456903	-3.74435	0.00018086	0.00249909	394.033	617.92	591.588	1287.94	919.601	460.776	82.2343	251.681	145.078	111232876	CD3e molecule
LOC111236309	711.736	-1.71048	0.491213	-3.48216	0.000497394	0.00551538	1440.04	662.012	522.968	805.841	625.062	1549.58	232.997	394.642	172.482	111236309	mucin-5AC-like
gfral	44.27	-1.71	0.583075	-2.93274	0.00335989	0.0232557	49.1967	40.3666	60.3024	57.4763	71.9688	76.6859	9.13714	4.28028	29.0156	111235111	GDNF family receptor alpha like
LOC111232347	135.658	1.70899	0.369178	4.62917	3.67e-06	0.000110073	80.9216	72.6599	81.0964	75.0711	49.3119	87.2632	310.663	325.302	138.63	111232347	immunoglobulin superfamily member 10-like
LOC111238004	29.8145	-1.7074	0.494364	-3.45373	0.00055288	0.00597685	34.9434	35.3984	23.913	37.5355	43.9809	57.5144	18.2743	11.1287	5.64192	111238004	ribonuclease Oy-like
LOC111221041	126.632	-1.70713	0.293596	-5.81454	6.08e-09	5.78e-07	143.912	134.762	90.4537	245.154	194.582	212.208	45.6857	34.2423	38.6875	111221041	protein phosphatase 1 regulatory subunit 3E-like
LOC111218370	322.008	-1.70228	0.319055	-5.33538	9.53e-08	5.68e-06	320.008	642.761	432.514	364.798	317.196	404.584	95.94	170.355	149.914	111218370	sodium/hydrogen exchanger 2-like
LOC111217770	13.5321	1.70111	0.630821	2.69665	0.00700401	0.0398027	13.3337	4.34717	4.15879	5.86493	9.32928	5.94976	36.5486	19.6893	22.5677	111217770	tumor necrosis factor receptor superfamily member 16-like
LOC111218980	3003.82	1.70104	0.331305	5.13436	2.83e-07	1.37e-05	1839.13	1748.18	1291.3	1743.06	3030.68	1503.31	6679.25	3705.87	5493.62	111218980	low-density lipoprotein receptor-related protein 1-like
LOC111221322	588.154	1.70103	0.27721	6.13625	8.45e-10	1.18e-07	169.2	295.608	317.108	736.635	558.424	688.851	762.952	997.306	767.302	111221322	histone H2B 1/2-like
LOC111232758	57.8876	-1.70077	0.503355	-3.37886	0.000727864	0.00730189	51.4956	113.648	62.3818	106.742	47.9792	75.3637	9.13714	31.6741	22.5677	111232758	runt-related transcription factor 1-like
LOC111217669	25.6496	-1.69918	0.520909	-3.26196	0.00110644	0.0100398	28.0467	42.8507	23.913	38.7085	23.9896	38.3429	18.2743	10.2727	6.44791	111217669	sesquipedalian-1-like
jak2	724.231	-1.69477	0.319906	-5.2977	1.17e-07	6.71e-06	665.304	1079.96	590.548	1469.75	1098.19	901.72	187.311	299.62	225.677	111234160	Janus kinase 2
LOC111216695	29.3005	-1.69363	0.518759	-3.26476	0.00109555	0.00996049	22.5293	27.9461	27.0321	71.5521	57.3084	39.004	0	10.2727	8.05989	111216695	uncharacterized LOC111216695
hmcn1	72.2053	1.69333	0.409474	4.13537	3.54e-05	0.000697061	57.013	34.1564	37.4291	38.7085	17.3258	52.2257	109.646	170.355	132.988	111223313	hemicentin 1
pebp1	33.5801	-1.6927	0.463155	-3.65473	0.000257457	0.00331971	45.0586	50.303	37.4291	49.2654	23.9896	54.8701	13.7057	17.1211	10.4779	111227372	phosphatidylethanolamine binding protein 1
adamts3	9.2675	1.69154	0.59015	2.86628	0.00415326	0.0270602	5.0576	6.83127	4.15879	5.86493	6.66377	6.61085	9.13714	20.5454	18.5378	111236849	ADAM metallopeptidase with thrombospondin type 1 motif 3
p2ry13	22.6385	-1.69124	0.591887	-2.85736	0.00427177	0.0276367	14.713	29.1882	19.7543	45.7464	37.3171	32.3932	13.7057	7.70451	3.22396	111239153	purinergic receptor P2Y13
LOC111236782	71.5594	-1.69119	0.342997	-4.93061	8.2e-07	3.27e-05	88.7379	95.6378	79.017	107.915	91.9601	95.8573	31.98	36.8104	16.1198	111236782	uridine phosphorylase 1-like
LOC111229435	27.2973	-1.69117	0.588905	-2.87173	0.00408233	0.0267757	19.7706	29.8092	53.0246	57.4763	30.6534	27.1045	4.56857	11.9848	11.2838	111229435	uncharacterized LOC111229435
LOC111238005	23.335	-1.68889	0.594335	-2.84165	0.0044881	0.0286759	26.6674	33.5353	10.397	44.5734	39.9826	34.3764	4.56857	10.2727	5.64192	111238005	P2Y purinoceptor 14-like
LOC111237823	492.902	-1.68855	0.460024	-3.67056	0.000242017	0.00314911	488.748	656.423	364.934	1124.89	871.622	472.676	68.5286	244.832	143.466	111237823	sodium/hydrogen exchanger 9-like
LOC111231705	85.3936	-1.68844	0.541846	-3.11609	0.00183266	0.0147992	135.176	132.278	59.2628	117.299	74.6343	136.183	68.5286	14.553	30.6276	111231705	tumor necrosis factor alpha-induced protein 2-like
LOC111240347	808.442	-1.68777	0.352779	-4.78421	1.72e-06	5.93e-05	774.733	1043.94	803.686	1833.38	1202.14	817.101	173.606	350.127	277.26	111240347	protein FAM49A
LOC111234931	12.7024	1.68757	0.636027	2.6533	0.00797098	0.0438392	6.43695	9.9364	4.15879	10.5569	6.66377	3.30542	36.5486	21.4014	15.3138	111234931	arf-GAP with coiled-coil, ANK repeat and PH domain-containing protein 3-like
flt3	619.649	-1.68753	0.311785	-5.4125	6.22e-08	3.92e-06	607.832	927.19	393.006	1004.08	1138.17	907.009	201.017	199.461	199.079	111220948	fms related tyrosine kinase 3
aqp11	17.4895	-1.68615	0.573274	-2.94127	0.0032687	0.0227349	14.2532	22.9779	23.913	31.6706	17.3258	26.4434	9.13714	6.84845	4.83594	111216951	aquaporin 11
LOC111228519	39.0508	-1.68321	0.582569	-2.88929	0.00386115	0.0257233	31.2652	109.921	34.31	48.0924	45.3137	27.7656	18.2743	17.9772	18.5378	111228519	homer protein homolog 1-like
LOC111239655	42.349	1.68193	0.588438	2.8583	0.00425916	0.0275744	29.8858	14.9046	25.9924	42.2275	9.32928	34.3764	59.3914	120.704	44.3294	111239655	inactive carboxypeptidase-like protein X2
shisa4	30.4723	-1.68041	0.541242	-3.10473	0.00190453	0.0151977	28.0467	40.9876	51.9849	46.9194	19.9913	53.5479	4.56857	13.6969	14.5078	111223914	shisa family member 4
LOC111234749	233.94	-1.68027	0.579772	-2.89815	0.0037537	0.0252184	89.6575	340.943	384.688	428.14	426.481	189.07	36.5486	89.0299	120.898	111234749	uncharacterized LOC111234749
LOC111227073	21.2836	-1.67928	0.591887	-2.83716	0.00455169	0.0289921	29.8858	42.8507	13.5161	26.9787	18.6586	32.3932	9.13714	6.84845	11.2838	111227073	ras-related protein Rab-26-like
LOC111221304	167.154	-1.67804	0.395502	-4.24281	2.21e-05	0.000482895	164.602	186.928	171.55	407.026	255.889	165.271	27.4114	68.4845	57.2252	111221304	carbohydrate sulfotransferase 11-like
LOC111229355	204.435	-1.67692	0.452399	-3.70673	0.000209955	0.00281495	171.039	217.98	196.503	546.611	310.532	225.43	22.8429	94.1662	54.8073	111229355	tumor necrosis factor ligand superfamily member 14-like
LOC111216787	174.219	-1.67605	0.386369	-4.33796	1.44e-05	0.000346059	258.857	175.129	201.701	249.846	147.936	345.747	36.5486	80.4693	71.733	111216787	transient receptor potential cation channel subfamily V member 1-like
LOC111217226	1711.15	-1.676	0.469255	-3.57161	0.000354792	0.00425452	2727.43	3440.48	1446.22	1402.89	1143.5	2862.5	584.777	1240.43	552.103	111217226	arfaptin-2-like
LOC111222980	113.519	-1.67464	0.450796	-3.71486	0.000203314	0.00274578	124.141	116.753	146.597	248.673	161.263	109.74	22.8429	65.0603	26.5976	111222980	cathepsin L1-like
arhgef28	361.577	-1.67424	0.491722	-3.40485	0.00066201	0.00683364	307.594	1174.36	361.815	258.057	318.528	259.806	155.331	158.37	260.335	111239365	Rho guanine nucleotide exchange factor 28
LOC111238351	56.0559	-1.67418	0.405	-4.13378	3.57e-05	0.000701176	49.6564	80.1122	50.9452	114.953	87.9618	67.4307	13.7057	17.9772	21.7617	111238351	CKLF-like MARVEL transmembrane domain-containing protein 3
LOC111224204	592.225	1.66595	0.479429	3.47486	0.000511128	0.00561064	278.168	195.002	411.72	700.272	597.074	347.731	735.54	1605.11	459.414	111224204	elongation of very long chain fatty acids protein 6-like
sptbn1	105.312	1.66545	0.491353	3.38952	0.000700155	0.00709692	98.3933	67.6917	25.9924	43.4005	34.6516	68.0917	146.194	288.491	174.9	111237603	spectrin beta, non-erythrocytic 1
lck	1104.96	-1.66395	0.389907	-4.26755	1.98e-05	0.000440143	946.691	1161.32	982.514	2702.56	1995.13	1193.26	196.449	499.937	266.782	111225420	LCK proto-oncogene, Src family tyrosine kinase
LOC111236306	155.885	-1.66304	0.393937	-4.22159	2.43e-05	0.000516051	160.924	199.349	146.597	335.474	271.882	136.845	31.98	65.9164	54.0013	111236306	uncharacterized LOC111236306
LOC111232174	688.169	-1.6628	0.43742	-3.80138	0.000143893	0.00207836	569.67	1171.87	808.885	1314.92	999.566	534.157	150.763	256.817	386.875	111232174	hematopoietic SH2 domain-containing protein homolog
LOC111238679	489.364	-1.65735	0.325886	-5.08569	3.66e-07	1.69e-05	528.749	1086.79	518.809	580.628	438.476	572.5	232.997	241.408	203.915	111238679	monoacylglycerol lipase ABHD2-A
LOC111226478	1184.76	-1.65708	0.327513	-5.0596	4.2e-07	1.88e-05	1028.99	1367.5	1009.55	2970	1899.18	1297.05	447.72	297.052	345.769	111226478	C-X-C motif chemokine 11-6-like
LOC111225191	16.5793	-1.65669	0.579341	-2.85961	0.00424164	0.0274995	16.5521	21.7359	16.6352	24.6327	21.3241	35.0375	0	6.84845	6.44791	111225191	protein arginine N-methyltransferase 8-B
LOC111228379	156.992	-1.65385	0.379147	-4.36201	1.29e-05	0.000315854	219.776	143.457	121.645	333.128	181.255	269.062	27.4114	60.78	56.4192	111228379	proteinase-activated receptor 3-like
nrgn	36.9821	-1.653	0.594432	-2.78081	0.00542239	0.0330498	28.9663	28.5671	21.8336	109.088	83.9635	40.3262	0	12.8409	7.2539	111228079	neurogranin
pstpip1	754.813	-1.65285	0.394293	-4.19193	2.77e-05	0.000578301	645.534	1082.45	699.716	1723.12	1227.47	653.152	169.037	297.052	295.798	111228555	proline-serine-threonine phosphatase interacting protein 1
LOC111226944	672.931	-1.65227	0.327255	-5.04888	4.44e-07	1.97e-05	740.709	770.071	590.548	1393.51	1274.11	610.181	269.546	204.598	203.109	111226944	high affinity immunoglobulin epsilon receptor subunit gamma-like
fads2	76.8	1.65129	0.346834	4.76102	1.93e-06	6.45e-05	50.1162	26.7041	31.1909	66.8602	91.9601	70.075	150.763	89.886	113.644	111229900	fatty acid desaturase 2
LOC111236056	108.024	-1.65127	0.429289	-3.84653	0.000119801	0.00179886	109.888	149.667	86.2949	235.77	178.589	111.723	13.7057	47.0831	39.4935	111236056	C-X-C chemokine receptor type 3-like
LOC111219178	76.6827	-1.65105	0.411739	-4.00996	6.07e-05	0.00105165	73.5651	125.447	65.5009	143.104	85.2963	120.317	13.7057	33.3862	29.8216	111219178	synaptophysin-like protein 2
LOC111223457	105.552	1.65049	0.470274	3.50964	0.000448717	0.00509141	55.6336	37.2615	96.6919	53.9573	77.2998	47.5981	114.214	314.173	153.138	111223457	uncharacterized LOC111223457
LOC111236785	2207.69	-1.65006	0.5184	-3.18299	0.00145764	0.0123665	1680.04	7698.84	2060.68	1867.39	1720.59	1199.87	1000.52	1530.63	1110.65	111236785	nesprin-1-like
LOC111235100	58.975	1.64867	0.376081	4.38381	1.17e-05	0.000292007	33.1043	35.3984	27.0321	39.8815	66.6377	32.3932	82.2343	132.689	81.4049	111235100	integrin alpha-5-like
LOC111223486	28.057	1.64861	0.479659	3.43705	0.000588088	0.00628051	24.8282	10.5574	16.6352	16.4218	17.3258	9.25519	31.98	65.0603	60.4492	111223486	prostate stem cell antigen-like
LOC111231238	21.5058	-1.64715	0.579235	-2.84366	0.00445985	0.0285643	18.3913	19.8728	32.2306	45.7464	34.6516	22.4769	4.56857	5.13634	10.4779	111231238	chemokine XC receptor 1-like
tmem86a	326.942	-1.6462	0.31093	-5.29445	1.19e-07	6.78e-06	346.676	681.264	385.728	383.566	323.859	378.141	118.783	145.53	178.93	111228691	transmembrane protein 86A
LOC111219230	320.926	-1.64531	0.235097	-6.99841	2.59e-12	1.09e-09	314.031	411.739	355.577	598.223	402.492	467.387	100.509	120.704	117.674	111219230	lipopolysaccharide-binding protein-like
plat	131.911	-1.64504	0.382189	-4.30426	1.68e-05	0.000389097	120.923	325.417	284.877	68.0332	78.6325	76.0248	77.6657	83.8936	71.733	111236537	plasminogen activator, tissue type
notch1	594.51	1.6422	0.45354	3.62085	0.000293635	0.00366381	285.525	342.185	409.641	260.403	559.757	268.4	589.346	1828.54	806.795	111236534	notch receptor 1
sh3bgrl	489.653	-1.63991	0.298944	-5.48567	4.12e-08	2.89e-06	468.518	673.191	487.618	988.827	738.346	536.801	137.057	208.878	167.646	111226585	SH3 domain binding glutamate rich protein like
rab27a	1506.3	-1.6398	0.413119	-3.96932	7.21e-05	0.0012032	2720.53	1853.76	1151.98	1560.07	1195.48	3236.67	612.189	635.194	590.79	111222158	RAB27A, member RAS oncogene family
phldb1	104.59	1.63923	0.571592	2.86784	0.00413287	0.0269688	100.692	55.8922	29.1115	30.4976	35.9844	98.5017	296.957	156.658	137.018	111239415	pleckstrin homology like domain family B member 1
lama4	46.1625	1.63891	0.348034	4.70905	2.49e-06	7.9e-05	37.2423	26.7041	20.7939	28.1516	22.6568	19.8325	63.96	101.015	95.1067	111240464	laminin subunit alpha 4
LOC111226689	355.612	-1.63823	0.365079	-4.48733	7.21e-06	0.000198561	353.113	360.815	382.609	890.296	522.44	349.053	77.6657	140.393	124.122	111226689	uncharacterized LOC111226689
LOC111226916	163.753	1.63804	0.470996	3.47781	0.000505519	0.00557877	76.7836	71.4179	141.399	105.569	91.9601	86.6021	338.074	444.293	117.674	111226916	up-regulator of cell proliferation-like
tbc1d16	283.733	-1.63681	0.42182	-3.88036	0.0001043	0.00159981	470.817	287.534	231.853	374.182	234.565	628.031	141.626	89.886	95.1067	111227299	TBC1 domain family member 16
mpeg1	607.792	-1.63158	0.252294	-6.46699	1e-10	2.15e-08	502.542	761.376	889.981	863.317	835.637	914.28	264.977	240.552	197.467	111230767	macrophage expressed 1
LOC111218946	129.25	-1.63131	0.363716	-4.48511	7.29e-06	0.000200341	113.566	237.231	168.431	205.272	147.936	129.573	41.1172	55.6437	64.4791	111218946	transcription factor PU.1-like
atp8a2	28.8115	-1.6308	0.601981	-2.70905	0.00674758	0.0387427	19.7706	39.7456	30.1512	37.5355	29.3206	71.3972	13.7057	12.8409	4.83594	111220916	ATPase phospholipid transporting 8A2
il21	91.7128	-1.63001	0.459926	-3.54406	0.000394021	0.00459572	93.7955	63.9656	65.5009	273.306	155.932	105.774	13.7057	31.6741	21.7617	111232744	interleukin 21
LOC111238728	55.067	-1.62973	0.58709	-2.77594	0.00550421	0.0333902	58.3923	84.4594	39.5085	138.412	70.636	49.5814	9.13714	33.3862	12.0898	111238728	uncharacterized LOC111238728
rpl23	1191.33	-1.62859	0.316558	-5.14466	2.68e-07	1.32e-05	2058.9	2426.34	1262.19	1066.24	904.94	1143.68	625.894	424.604	809.213	111223676	ribosomal protein L23
LOC111229497	13.7095	-1.62698	0.585863	-2.77706	0.00548524	0.0333342	17.4717	19.2518	23.913	19.9408	10.662	17.1882	0	7.70451	7.2539	111229497	histone H1-like
LOC111234748	656.471	-1.62688	0.49391	-3.29387	0.000988178	0.00917332	294.26	966.936	980.435	1143.66	1262.12	541.429	169.037	218.294	332.068	111234748	scavenger receptor cysteine-rich type 1 protein M130-like
LOC111239156	165.988	-1.6246	0.499233	-3.2542	0.00113712	0.0102529	146.211	428.507	123.724	178.294	183.92	197.003	118.783	65.0603	52.3893	111239156	muscleblind-like protein 1
LOC111216903	134.185	-1.62383	0.37809	-4.29483	1.75e-05	0.000402402	156.786	147.804	158.034	289.727	182.587	128.25	36.5486	67.6285	40.2995	111216903	sushi domain-containing protein 6-like
LOC111228407	66.4965	1.6234	0.462982	3.50639	0.000454224	0.0051319	42.7597	50.303	17.6749	45.7464	65.305	37.6818	77.6657	168.643	92.6888	111228407	synemin-like
odc1	148.155	-1.62329	0.538026	-3.01711	0.00255195	0.0188584	129.199	403.045	119.565	175.948	126.612	161.966	95.94	86.4617	34.6575	111225689	ornithine decarboxylase 1
LOC111223699	36.8987	1.62186	0.619862	2.61649	0.00888381	0.0476021	31.2652	14.9046	13.5161	45.7464	21.3241	17.1882	73.0972	23.9696	91.0768	111223699	N-acetylmuramoyl-L-alanine amidase-like
plau	72.1111	-1.62145	0.403581	-4.01766	5.88e-05	0.00102942	56.0934	106.195	102.93	96.1848	86.6291	115.69	27.4114	38.5226	19.3437	111234617	plasminogen activator, urokinase
LOC111224508	502.775	-1.62075	0.39163	-4.13846	3.5e-05	0.000690665	726.915	775.039	856.711	362.452	373.171	676.951	146.194	203.741	403.801	111224508	angiopoietin-related protein 5-like
LOC111224103	21.4899	-1.61991	0.599363	-2.70272	0.00687747	0.0392704	28.0467	45.3348	20.7939	25.8057	21.3241	21.8158	9.13714	17.1211	4.02995	111224103	uncharacterized LOC111224103
LOC111230065	19.2164	1.61691	0.573947	2.81717	0.0048449	0.0302974	15.6326	11.1784	5.19849	10.5569	10.662	9.25519	59.3914	18.8332	32.2396	111230065	syntaxin-2-like
pkd2	110.846	1.61678	0.502834	3.21533	0.00130293	0.0114308	94.2553	89.4276	22.8733	36.3625	37.3171	74.0415	260.409	180.628	202.303	111240115	polycystin 2, transient receptor potential cation channel
ano8	635.29	-1.61587	0.381761	-4.23268	2.31e-05	0.000501623	774.733	694.306	947.164	710.829	466.464	1343.99	196.449	305.612	278.066	111236476	anoctamin 8
LOC111218639	82.1472	-1.61586	0.413875	-3.90422	9.45e-05	0.00148184	171.499	96.2588	95.6522	84.4549	57.3084	114.368	41.1172	49.6513	29.0156	111218639	growth hormone-regulated TBC protein 1-A-like
LOC111234098	385.063	1.61576	0.470224	3.43615	0.000590049	0.00629046	146.211	201.212	331.663	395.296	143.938	171.882	657.874	974.192	443.294	111234098	cathepsin L1-like
cd34	87.4677	1.61376	0.331465	4.86858	1.12e-06	4.2e-05	42.2999	39.1246	59.2628	49.2654	99.9566	62.8031	173.606	133.545	127.346	111233550	CD34 molecule
LOC111218754	91.909	-1.61358	0.405204	-3.98215	6.83e-05	0.00115669	84.5999	182.581	131.002	72.7251	143.938	85.28	36.5486	45.371	45.1354	111218754	talin-2
LOC111239212	50.7836	-1.61303	0.406369	-3.96938	7.21e-05	0.0012032	54.2543	52.1661	65.5009	85.6279	94.6256	46.2759	22.8429	18.8332	16.9258	111239212	elongation of very long chain fatty acids protein 4-like
LOC111222690	32.5903	-1.60861	0.598246	-2.68888	0.00716926	0.0405368	41.8402	16.7677	53.0246	39.8815	50.6447	58.8366	4.56857	19.6893	8.05989	111222690	sodium channel protein type 2 subunit alpha-like
LOC111224780	186.662	-1.60674	0.397897	-4.03808	5.39e-05	0.000968524	159.544	406.771	335.822	184.159	165.262	127.589	118.783	66.7724	115.256	111224780	cyclin-dependent kinase inhibitor 1-like
LOC111225752	45.8554	1.60623	0.294415	5.45566	4.88e-08	3.3e-06	22.5293	25.462	21.8336	41.0545	43.9809	36.3597	86.8029	70.1966	64.4791	111225752	piggyBac transposable element-derived protein 3-like
LOC111227850	65.5368	1.60508	0.314212	5.10825	3.25e-07	1.52e-05	33.1043	41.6087	43.6673	28.1516	39.9826	42.9705	127.92	142.961	89.4648	111227850	uncharacterized LOC111227850
LOC111231144	26.5391	-1.60451	0.462944	-3.46589	0.000528488	0.00577379	27.1271	31.6723	29.1115	53.9573	39.9826	31.7321	4.56857	9.41662	11.2838	111231144	zinc finger protein 691-like
eif4ebp3	383.13	-1.60389	0.421669	-3.80368	0.000142564	0.00206534	620.706	619.162	332.703	441.042	311.865	605.554	169.037	95.0223	253.081	111226579	eukaryotic translation initiation factor 4E binding protein 3
LOC111230417	91.2248	-1.60163	0.567776	-2.82088	0.0047892	0.0300302	52.8749	70.1758	202.741	163.045	107.953	122.962	18.2743	54.7876	28.2096	111230417	kinesin heavy chain-like
lmbr1l	141.901	1.60047	0.532359	3.00638	0.0026438	0.0194162	116.785	75.765	60.3024	66.8602	57.3084	118.334	438.583	93.3102	249.857	111219016	limb development membrane protein 1 like
LOC111237683	92.5641	-1.60041	0.371709	-4.30555	1.67e-05	0.000388714	101.612	100.606	90.4537	211.137	138.606	96.5184	27.4114	38.5226	28.2096	111237683	uncharacterized LOC111237683
ppm1e	57.8808	-1.60012	0.470757	-3.39904	0.000676227	0.00693788	49.6564	139.731	80.0567	58.6493	62.6395	38.3429	36.5486	22.2575	33.0456	111234528	protein phosphatase, Mg2+/Mn2+ dependent 1E
LOC111230712	7326.7	-1.59866	0.338127	-4.728	2.27e-06	7.35e-05	11364	14203.5	7582.51	6609.77	5828.14	9410.54	3289.37	5065.29	2587.23	111230712	intermediate filament protein ON3-like
smox	23.0332	-1.59841	0.483924	-3.30303	0.000956468	0.00896429	26.6674	38.5035	37.4291	25.8057	18.6586	21.8158	18.2743	13.6969	6.44791	111236651	spermine oxidase
LOC111225648	17.9027	1.59746	0.471338	3.38921	0.000700955	0.00710115	16.0924	8.69435	10.397	9.38388	6.66377	7.27193	22.8429	41.0907	38.6875	111225648	uncharacterized LOC111225648
plekhj1	306.141	-1.59593	0.164908	-9.67767	3.75e-22	1.74e-18	466.679	416.708	408.601	337.82	330.523	362.275	150.763	134.401	147.496	111228969	pleckstrin homology domain containing J1
LOC111226996	380.683	-1.59566	0.585836	-2.72374	0.00645477	0.0375394	689.213	501.167	225.614	382.393	214.573	935.435	255.84	114.712	107.197	111226996	transcription factor Sox-9-like
LOC111230428	165.532	1.59467	0.264329	6.03288	1.61e-09	1.94e-07	83.6803	88.8065	90.4537	129.028	133.275	148.744	360.917	267.09	187.795	111230428	trichohyalin-like
LOC111231865	27969.3	1.59454	0.367963	4.33344	1.47e-05	0.000352495	15950.3	11214.5	20983.2	22141.3	22281	13752.6	47056.3	69205.3	29139.7	111231865	desmoglein-3-like
rgs14	662.019	-1.59398	0.45548	-3.49956	0.000466024	0.00524284	556.796	1678.01	494.896	987.654	754.339	578.449	347.212	273.082	287.738	111226468	regulator of G protein signaling 14
LOC111224838	22.0264	-1.59393	0.571661	-2.78824	0.00529954	0.0325229	16.5521	26.083	20.7939	44.5734	46.6464	21.1547	9.13714	6.84845	6.44791	111224838	transmembrane protein 60-like
cd200r1	107.591	-1.59336	0.539351	-2.95421	0.00313473	0.0220551	88.2781	149.667	112.287	300.284	102.622	107.096	13.7057	56.4997	37.8815	111218570	CD200 receptor 1
sdc3	743.588	1.5917	0.301473	5.27975	1.29e-07	7.2e-06	434.034	335.974	502.174	389.431	784.992	418.467	1187.83	1332.88	1306.51	111223540	syndecan 3
gab3	285.616	-1.589	0.297519	-5.34083	9.25e-08	5.53e-06	319.089	462.042	297.353	505.557	309.199	323.271	105.077	136.113	112.838	111222264	GRB2 associated binding protein 3
LOC111216685	128.227	-1.58824	0.321293	-4.94326	7.68e-07	3.13e-05	188.511	130.415	119.565	222.867	193.249	147.422	59.3914	53.9316	38.6875	111216685	uncharacterized LOC111216685
ugt1a1	36.4554	-1.58725	0.570971	-2.77992	0.00543725	0.0331186	59.3119	68.9338	21.8336	48.0924	30.6534	48.2592	18.2743	8.56057	24.1797	111218881	UDP glucuronosyltransferase family 1 member A1
nrros	43.0596	-1.58549	0.520706	-3.0449	0.00232762	0.0176322	39.0815	60.8604	20.7939	92.6658	54.6429	73.3804	22.8429	11.9848	11.2838	111228229	negative regulator of reactive oxygen species
sh3bp5	65.9207	-1.58391	0.412435	-3.84039	0.00012284	0.00183705	81.3814	84.4594	69.6597	133.72	82.6308	72.0583	9.13714	23.9696	36.2695	111222429	SH3 domain binding protein 5
fermt2	50.3473	1.58313	0.495822	3.19294	0.00140834	0.0120745	27.5869	28.5671	11.4367	41.0545	53.3102	90.5686	45.6857	99.3026	55.6133	111225438	fermitin family member 2
LOC111239196	587.919	1.58283	0.470779	3.36216	0.000773354	0.00767513	214.258	272.009	556.238	194.716	353.18	583.077	1069.05	1335.45	713.3	111239196	interferon-induced very large GTPase 1-like
rbms3	41.9398	1.58204	0.430294	3.67665	0.000236316	0.00309448	24.3684	29.8092	14.5558	22.2867	42.6481	25.1212	100.509	49.6513	68.5091	111227701	RNA binding motif single stranded interacting protein 3
cd79a	41.1764	-1.58098	0.491506	-3.2166	0.0012972	0.0114076	53.3347	64.5866	62.3818	75.0711	21.3241	37.0208	13.7057	21.4014	21.7617	111236061	CD79a molecule
LOC111229710	18.9869	-1.58087	0.576901	-2.74028	0.00613872	0.0361782	21.6098	27.3251	15.5955	30.4976	15.9931	33.7153	13.7057	5.9924	6.44791	111229710	transmembrane protein 178B-like
LOC111234195	56.8229	1.57986	0.354021	4.46262	8.1e-06	0.000217413	34.4836	27.9461	37.4291	45.7464	30.6534	34.3764	109.646	125.84	65.2851	111234195	protein-lysine 6-oxidase-like
LOC111226865	112.142	-1.57853	0.465057	-3.39428	0.000688085	0.00701005	103.451	310.512	133.081	99.7038	89.2946	79.9913	95.94	51.3634	45.9414	111226865	keratin, type I cytoskeletal 13-like
LOC111235278	98.6984	-1.57619	0.433024	-3.63997	0.000272672	0.00346763	82.301	121.1	107.089	228.732	154.6	99.8238	13.7057	47.0831	33.8515	111235278	pleckstrin-like
LOC111227472	34.0339	-1.5756	0.380332	-4.14271	3.43e-05	0.000681631	38.1619	45.3348	42.6276	38.7085	43.9809	55.5311	13.7057	14.553	13.7018	111227472	integral membrane protein GPR155-like
LOC111222915	48.6316	-1.57261	0.533068	-2.95011	0.00317666	0.0222787	59.3119	72.6599	62.3818	85.6279	69.3032	20.4936	27.4114	17.1211	23.3737	111222915	PAK4-inhibitor inka2-like
LOC111235304	34.2756	-1.57234	0.463196	-3.39454	0.000687451	0.00701005	30.8054	59.6184	47.8261	29.3246	51.9774	40.9873	18.2743	11.1287	18.5378	111235304	alpha-2A adrenergic receptor-like
usp13	11.568	1.57108	0.558262	2.81423	0.00488939	0.030483	9.65542	7.4523	6.23818	5.86493	2.66551	5.94976	13.7057	30.818	21.7617	111230013	ubiquitin specific peptidase 13
LOC111228484	188.63	-1.5709	0.328161	-4.78698	1.69e-06	5.87e-05	196.787	198.107	201.701	342.512	189.251	379.463	41.1172	76.189	72.539	111228484	putative cation exchanger C521.04c
spag5	124.027	-1.56877	0.413046	-3.79805	0.000145837	0.00209342	201.384	136.625	101.89	205.272	101.289	218.819	54.8229	59.0679	37.0755	111240126	sperm associated antigen 5
LOC111228022	380.262	-1.56632	0.392279	-3.99286	6.53e-05	0.00111381	308.973	485.02	459.546	882.085	519.774	349.053	114.214	190.045	113.644	111228022	uncharacterized LOC111228022
LOC111218848	238.812	-1.56365	0.295841	-5.28544	1.25e-07	7.04e-06	362.308	386.277	222.495	281.516	253.223	310.71	118.783	130.977	83.0169	111218848	tubulin alpha chain
LOC111225607	23.325	-1.56298	0.509101	-3.07009	0.00213996	0.0166417	23.4489	34.1564	29.1115	42.2275	27.9878	21.1547	13.7057	6.84845	11.2838	111225607	tetraspanin-3-like
LOC111224791	342.595	-1.56174	0.382454	-4.08347	4.44e-05	0.000833754	564.612	642.14	232.892	457.464	347.849	349.714	164.469	127.552	196.661	111224791	phosphorylase b kinase regulatory subunit alpha, liver isoform
nkd1	26.731	1.56107	0.515439	3.02862	0.00245673	0.0183477	21.6098	9.9364	10.397	16.4218	23.9896	35.0375	31.98	57.3558	33.8515	111221434	NKD inhibitor of WNT signaling pathway 1
slc39a1	36.7265	-1.56006	0.494026	-3.15786	0.00158934	0.0132414	43.2195	47.8189	55.104	37.5355	39.9826	61.4809	9.13714	27.3938	8.86588	111234132	solute carrier family 39 member 1
LOC111217928	29.4477	-1.56003	0.585388	-2.66495	0.00769993	0.0427546	25.288	44.0928	57.1834	21.1137	19.9913	50.2425	22.8429	15.409	8.86588	111217928	neuronal pentraxin-1-like
fermt3	543.263	-1.55992	0.392211	-3.97725	6.97e-05	0.00117327	554.957	622.888	481.38	1226.94	836.97	619.437	82.2343	267.09	197.467	111232365	fermitin family member 3
ergic1	84.2885	-1.55927	0.46863	-3.32729	0.00087694	0.00840601	92.8759	104.332	103.97	90.3199	67.9705	199.648	27.4114	47.0831	24.9857	111226520	endoplasmic reticulum-golgi intermediate compartment 1
LOC111239689	282.34	-1.55738	0.508506	-3.06265	0.00219388	0.0169175	275.869	216.117	589.508	337.82	275.88	490.525	41.1172	163.507	150.72	111239689	uncharacterized LOC111239689
LOC111229737	122.451	-1.55735	0.29108	-5.35025	8.78e-08	5.3e-06	110.348	122.342	111.248	280.343	177.256	185.104	36.5486	39.3786	39.4935	111229737	transcription factor PU.1-like
LOC111238999	290.256	-1.55438	0.334182	-4.65128	3.3e-06	9.93e-05	309.893	347.153	244.329	619.336	489.121	301.455	82.2343	130.121	88.6588	111238999	G-protein coupled receptor 55-like
LOC111239406	1331.5	-1.5541	0.37424	-4.15268	3.29e-05	0.000660376	1385.78	2042.55	1993.1	1140.14	1099.52	2487.66	420.309	660.876	753.6	111239406	alpha-N-acetylgalactosaminidase-like
LOC111218793	69.4095	-1.54907	0.463113	-3.34491	0.000823095	0.00800764	46.438	75.144	76.9376	173.602	115.95	71.3972	18.2743	17.1211	29.8216	111218793	poly(rC)-binding protein 3
LOC111216680	1534.96	-1.54819	0.327314	-4.72997	2.25e-06	7.3e-05	1481.88	2244.38	1319.38	2884.37	2330.99	1841.78	397.466	796.989	517.445	111216680	actin-related protein 2/3 complex subunit 1B-like
LOC111221560	186.837	1.54792	0.251899	6.14499	8e-10	1.13e-07	105.75	120.479	147.637	64.5142	57.3084	93.8741	388.329	386.082	317.56	111221560	lysyl oxidase homolog 2A-like
LOC111223733	127.481	-1.5469	0.332387	-4.65391	3.26e-06	9.84e-05	125.98	142.836	148.677	263.922	179.922	144.117	45.6857	59.924	36.2695	111223733	deleted in malignant brain tumors 1 protein-like
LOC111234491	186.299	-1.54599	0.480287	-3.21889	0.0012869	0.0113224	177.476	201.212	171.55	524.324	250.558	171.221	31.98	97.5905	50.7773	111234491	forkhead box protein O1-A-like
epb41l2	2526.08	-1.54556	0.397876	-3.88452	0.000102532	0.0015766	4368.39	1840.1	2413.14	3511.92	2193.71	5457.92	849.754	1092.33	1007.49	111235872	erythrocyte membrane protein band 4.1 like 2
LOC111232866	224.432	-1.54408	0.405683	-3.80613	0.000141156	0.00205267	228.052	350.258	205.86	493.827	291.873	186.426	68.5286	110.431	84.6289	111232866	integral membrane protein 2C-like
parvg	374.465	-1.54289	0.353866	-4.36011	1.3e-05	0.000318199	372.883	438.444	367.013	843.376	558.424	397.973	82.2343	184.908	124.928	111229592	parvin gamma
LOC111217474	594.642	-1.54273	0.365582	-4.21993	2.44e-05	0.000519268	584.383	747.714	518.809	1343.07	936.927	596.96	137.057	290.203	196.661	111217474	hemicentin-1-like
fam117b	140.844	-1.54127	0.510872	-3.01694	0.00255338	0.0188584	262.535	83.2173	131.002	212.31	125.279	292.861	41.1172	41.0907	78.1809	111222657	family with sequence similarity 117 member B
LOC111218539	382.847	-1.54023	0.333046	-4.62469	3.75e-06	0.000111921	406.447	574.448	486.578	457.464	333.189	692.817	123.351	216.582	154.75	111218539	nectin-1-like
klf4	4041.06	1.54022	0.52263	2.94705	0.00320817	0.0224231	2920.99	1684.22	2712.57	1904.93	2662.84	3204.28	5907.16	13104.5	2268.05	111234706	Kruppel like factor 4
gprc5c	102.878	-1.5401	0.319444	-4.8212	1.43e-06	5.13e-05	112.647	158.982	180.907	130.201	87.9618	107.757	36.5486	63.3482	47.5534	111220175	G protein-coupled receptor class C group 5 member C
LOC111229026	42.9937	-1.53963	0.446248	-3.45016	0.000560256	0.00604601	45.0586	59.6184	38.4688	75.0711	82.6308	38.3429	13.7057	17.1211	16.9258	111229026	zinc finger protein Gfi-1-like
ap3s1	187.453	-1.53962	0.38975	-3.95027	7.81e-05	0.00127664	382.539	164.572	218.336	198.235	166.594	288.233	105.077	66.7724	96.7187	111236480	adaptor related protein complex 3 subunit sigma 1
LOC111226852	189.539	1.5391	0.566294	2.71785	0.00657071	0.0380583	117.244	73.2809	39.5085	232.251	411.821	163.288	169.037	394.642	104.779	111226852	nuclear receptor subfamily 1 group D member 1-like
LOC111223718	652.712	-1.53875	0.437079	-3.52052	0.000430696	0.00492919	520.933	1313.47	564.556	1146.01	903.608	609.52	169.037	373.241	274.036	111223718	serine/threonine-protein kinase N1-like
LOC111235599	1099.87	1.53845	0.458434	3.35589	0.000791102	0.00778869	565.532	349.637	1048.01	885.604	1000.9	355.664	1589.86	2224.89	1878.76	111235599	zinc finger CCCH domain-containing protein 13-like
gpr141	55.0563	-1.53783	0.410708	-3.74434	0.000180867	0.00249909	49.6564	63.3445	59.2628	112.607	97.2911	52.2257	22.8429	20.5454	17.7318	111237272	G protein-coupled receptor 141
LOC111221799	98.1166	-1.53685	0.390962	-3.93095	8.46e-05	0.00135972	78.6227	126.689	142.439	194.716	126.612	100.485	27.4114	38.5226	47.5534	111221799	T-cell surface glycoprotein CD8 beta chain-like
LOC111233893	91.5434	1.5348	0.343094	4.4734	7.7e-06	0.000209158	74.4847	47.8189	46.7864	35.1896	65.305	46.937	223.86	134.401	149.108	111233893	arylsulfatase I-like
phactr4	57.0079	-1.53462	0.591146	-2.59601	0.00943133	0.0499723	42.7597	75.144	71.7391	137.239	75.967	37.0208	41.1172	11.1287	20.9557	111232910	phosphatase and actin regulator 4
LOC111224977	51.3265	-1.53449	0.561084	-2.73487	0.00624047	0.0365673	105.75	49.682	64.4612	66.8602	25.3223	76.6859	18.2743	15.409	39.4935	111224977	achaete-scute homolog 4-like
LOC111238367	218.321	-1.53344	0.359106	-4.27016	1.95e-05	0.000437891	323.686	414.224	260.964	204.099	146.603	276.334	91.3714	85.6057	162.004	111238367	ATP synthase F(0) complex subunit C3, mitochondrial-like
bbs9	14.5424	1.53224	0.55416	2.76497	0.00569283	0.034192	7.35651	8.69435	6.23818	5.86493	15.9931	16.5271	31.98	19.6893	18.5378	111222434	Bardet-Biedl syndrome 9
LOC111239253	45.0341	1.53212	0.4174	3.67062	0.000241966	0.00314911	25.288	31.6723	20.7939	21.1137	50.6447	27.1045	82.2343	92.4541	54.0013	111239253	protocadherin alpha-C2-like
LOC111226769	20.6036	-1.53192	0.496583	-3.08493	0.00203602	0.0160466	27.1271	17.3887	21.8336	30.4976	33.3189	31.071	9.13714	9.41662	5.64192	111226769	teneurin-1-like
pde4b	2891.81	-1.53077	0.302917	-5.05344	4.34e-07	1.93e-05	4918.29	2746.17	2644.99	4471.42	3275.91	4412.08	936.557	1457.86	1163.04	111217043	phosphodiesterase 4B
sertad4	239.725	-1.53022	0.470319	-3.25358	0.00113962	0.0102691	422.999	175.129	155.955	320.225	245.227	574.483	95.94	67.6285	99.9427	111225272	SERTA domain containing 4
LOC111238387	419.025	-1.52987	0.279512	-5.47337	4.42e-08	3.07e-06	326.445	458.937	450.189	681.504	593.076	826.356	164.469	169.499	100.749	111238387	transcription factor PU.1-like
LOC111223885	117.179	-1.52959	0.569623	-2.68527	0.00724716	0.04089	99.3129	409.876	82.1361	70.3791	90.6273	94.5351	82.2343	65.0603	60.4492	111223885	flocculation protein FLO11-like
LOC111240139	556.687	1.52904	0.409232	3.73637	0.000186695	0.00256623	239.546	179.476	481.38	484.443	538.433	501.763	671.58	1297.78	615.776	111240139	protein NLRC3-like
LOC111227433	744.496	-1.52743	0.491197	-3.10961	0.00187334	0.0150416	603.694	2556.76	787.051	349.55	502.448	530.851	470.563	373.241	526.311	111227433	calcium/calmodulin-dependent protein kinase type II subunit gamma
cst7	174.929	-1.52695	0.379924	-4.01909	5.84e-05	0.00102511	285.525	160.845	137.24	335.474	214.573	238.652	63.96	87.3178	50.7773	111224205	cystatin F
LOC111224196	818.686	1.5269	0.378085	4.03851	5.38e-05	0.000968524	522.312	419.813	453.308	749.538	858.294	356.325	831.48	1844.8	1332.3	111224196	up-regulator of cell proliferation-like
emb	211.012	-1.52541	0.452036	-3.37452	0.000739438	0.00739398	211.5	250.894	164.272	504.384	407.823	149.405	45.6857	81.3254	83.8229	111237750	embigin
LOC111226423	52.3665	-1.52397	0.373924	-4.07562	4.59e-05	0.000858056	52.8749	53.4081	64.4612	104.396	75.967	68.0917	9.13714	17.9772	24.9857	111226423	toll-like receptor 1
mkks	43.0974	1.52262	0.431639	3.52753	0.00041946	0.00480952	23.4489	16.1466	21.8336	56.3033	23.9896	69.4139	59.3914	63.3482	54.0013	111220695	McKusick-Kaufman syndrome
hectd2	81.7446	1.52183	0.383845	3.96471	7.35e-05	0.00122116	30.8054	40.9876	82.1361	52.7843	49.3119	40.9873	169.037	145.53	124.122	111224236	HECT domain E3 ubiquitin protein ligase 2
bace1	23.8179	-1.51963	0.511985	-2.96811	0.00299641	0.0213705	25.288	37.2615	15.5955	38.7085	34.6516	38.3429	4.56857	10.2727	9.67187	111232848	beta-secretase 1
acp5	168.251	-1.51862	0.331007	-4.58789	4.48e-06	0.000130447	157.705	199.349	175.709	354.242	257.222	181.137	68.5286	73.6209	46.7474	111229338	acid phosphatase 5, tartrate resistant
foxp2	186.355	-1.51699	0.490158	-3.09489	0.00196883	0.0156033	315.87	154.014	84.2155	343.685	197.248	383.429	82.2343	48.7952	67.7031	111224543	forkhead box P2
rps26	3089.61	-1.51654	0.353521	-4.28981	1.79e-05	0.000410086	4570.23	5608.47	3458.03	3316.03	2625.53	3463.42	1521.33	884.307	2359.13	111221514	ribosomal protein S26
LOC111238444	264.626	-1.51406	0.386096	-3.92145	8.8e-05	0.00140353	173.798	323.554	301.512	525.497	495.785	292.861	54.8229	86.4617	127.346	111238444	microtubule-associated protein RP/EB family member 3-like
oscp1	151.823	-1.51365	0.351646	-4.30446	1.67e-05	0.000389097	137.935	175.129	169.471	334.301	230.567	152.711	50.2543	68.4845	47.5534	111235777	organic solute carrier partner 1
hsd3b7	720.908	1.51315	0.433493	3.49059	0.000481948	0.00538926	413.804	366.405	491.777	517.287	709.025	368.885	836.049	2112.75	672.195	111217691	hydroxy-delta-5-steroid dehydrogenase, 3 beta- and steroid delta-isomerase 7
LOC111236710	65.0503	-1.51219	0.527159	-2.86857	0.00412327	0.0269299	61.151	73.902	103.97	146.623	55.9757	54.8701	41.1172	32.5302	15.3138	111236710	OX-2 membrane glycoprotein-like
LOC111238934	1446.44	-1.51114	0.338104	-4.46945	7.84e-06	0.000212439	1889.7	1300.43	1916.16	2130.14	1342.08	2662.85	388.329	777.299	610.94	111238934	neural proliferation differentiation and control protein 1-like
ncf1	172.864	-1.50957	0.299293	-5.04379	4.56e-07	2.01e-05	167.82	244.063	187.146	331.955	193.249	226.091	59.3914	71.9088	74.151	111221330	neutrophil cytosolic factor 1
LOC111217319	293.952	1.50954	0.389517	3.8754	0.000106448	0.00162603	204.143	129.794	222.495	127.855	275.88	100.485	566.503	448.574	569.834	111217319	protein Wnt-7a-like
LOC111234033	65.094	-1.50814	0.360426	-4.18433	2.86e-05	0.000592774	55.6336	44.0928	79.017	125.509	107.953	107.096	27.4114	21.4014	17.7318	111234033	allograft inflammatory factor 1-like
LOC111229968	8893.13	1.50749	0.306732	4.91468	8.89e-07	3.49e-05	5360.14	4081.37	7024.2	4716.57	7983.2	4065.67	14907.3	17603.9	14295.8	111229968	myosin-10-like
pik3ap1	855.277	-1.50712	0.424255	-3.5524	0.000381735	0.00448805	741.168	971.904	817.202	1975.31	1418.05	899.076	123.351	431.453	319.978	111220722	phosphoinositide-3-kinase adaptor protein 1
LOC111227083	38.09	1.50586	0.551547	2.73025	0.0063286	0.0369564	22.9891	39.7456	12.4764	12.9028	30.6534	12.5606	50.2543	55.6437	105.585	111227083	coagulation factor X-like
grasp	276.083	-1.50571	0.388313	-3.87755	0.000105513	0.00161426	297.939	548.986	339.981	378.874	285.209	226.091	86.8029	208.022	112.838	111235054	general receptor for phosphoinositides 1 associated scaffold protein
ednra	52.3902	1.50536	0.537746	2.79939	0.00512	0.0315492	46.438	27.3251	14.5558	59.8223	51.9774	23.7991	45.6857	117.28	84.6289	111216566	endothelin receptor type A
ptp4a1	81.7434	-1.50514	0.282976	-5.31897	1.04e-07	6.1e-06	97.4738	121.1	98.7713	102.05	83.9635	115.029	45.6857	39.3786	32.2396	111235849	protein tyrosine phosphatase 4A1
ica1l	1087.75	-1.50374	0.402676	-3.73437	0.000188186	0.00257716	1989.48	902.97	1003.31	1511.98	863.625	2145.22	438.583	544.452	390.099	111222680	islet cell autoantigen 1 like
LOC111232203	421.191	-1.50229	0.39915	-3.76373	0.000167397	0.00235039	377.941	501.788	390.926	980.616	655.715	448.877	73.0972	218.294	143.466	111232203	leupaxin-like
id2	146.63	-1.50205	0.231824	-6.47926	9.22e-11	2.03e-08	161.843	134.141	153.875	243.981	230.567	223.447	73.0972	47.9392	50.7773	111226122	inhibitor of DNA binding 2
LOC111216343	199.981	-1.50181	0.290841	-5.1637	2.42e-07	1.22e-05	203.683	281.324	247.448	358.934	230.567	230.719	59.3914	95.8783	91.8828	111216343	protein FAM46A-like
LOC111221949	218.488	-1.50181	0.249805	-6.01195	1.83e-09	2.15e-07	275.869	321.691	240.17	315.533	266.551	268.4	59.3914	116.424	102.361	111221949	6-phosphofructo-2-kinase/fructose-2,6-bisphosphatase 4-like
vat1	523.902	-1.50149	0.313357	-4.79164	1.65e-06	5.78e-05	465.299	475.705	511.531	1239.85	950.254	569.855	127.92	205.454	169.258	111219930	vesicle amine transport 1
LOC111225818	577.971	-1.5012	0.516551	-2.9062	0.00365846	0.024731	280.467	396.214	986.673	1543.65	863.625	550.023	132.489	228.567	220.035	111225818	thrombospondin-type laminin G domain and EAR repeat-containing protein-like

[truncated: 1 more sheets: Table S11]
